# Supplementary material for: Genome-wide association study of eosinophilic granulomatosis with polyangiitis reveals genomic loci stratified by ANCA status
Source: Nat Commun. 2019 Nov 12;10:5120. doi: 10.1038/s41467-019-12515-9 (PMC6851141; doi:10.1038/s41467-019-12515-9)
Supplement: Supplementary file 2 — Supplementary Data 1 [file 41467_2019_12515_MOESM2_ESM.xlsx]

## Sheet: SuppData1
egpa.rsid	egpa.risk.allele	nearest.gene	ref_hg19_coordinates	ref_a1	ref_a2	gwas_var_rsid	gwas_var_hg19_coordinates	gwas_var_a1	gwas_var_a2	proxy	r2	dprime	trait	efo	pmid	dataset	beta	se	p	direction	concordance
rs72946301	A	BCL2L11	chr2:111861838	A	G	rs72836344	chr2:111874699	T	G	1	0.93381	1	Asthma	EFO_0000270	UKBB	Neale-B_UKBB_EUR_2017	0.005745	0.001301	9.984e-06	+	+
rs72946301	A	BCL2L11	chr2:111861838	A	G	rs72946301	chr2:111861838	A	G	0	1	1	Eosinophil count	EFO_0004586	27863252	Astle-W_Blood-Cell-Traits_EUR_2016	0.06062	0.006134	4.947e-23	+	+
rs72946301	A	BCL2L11	chr2:111861838	A	G	rs72946301	chr2:111861838	A	G	0	1	1	Eosinophil percentage of granulocytes	EFO_0004586	27863252	Astle-W_Blood-Cell-Traits_EUR_2016	0.06745	0.006155	6.107e-28	+	+
rs72946301	A	BCL2L11	chr2:111861838	A	G	rs72946301	chr2:111861838	A	G	0	1	1	Eosinophil percentage of white cells	EFO_0004586	27863252	Astle-W_Blood-Cell-Traits_EUR_2016	0.0657	0.006128	8.115e-27	+	+
rs72946301	A	BCL2L11	chr2:111861838	A	G	rs72946301	chr2:111861838	A	G	0	1	1	Granulocyte percentage of myeloid white cells	EFO_0004586	27863252	Astle-W_Blood-Cell-Traits_EUR_2016	-0.04113	0.006142	2.147e-11	-	-
rs72946301	A	BCL2L11	chr2:111861838	A	G	rs72946301	chr2:111861838	A	G	0	1	1	High light scatter percentage of red cells	EFO_0004586	27863252	Astle-W_Blood-Cell-Traits_EUR_2016	-0.04345	0.006168	1.868e-12	-	-
rs72946301	A	BCL2L11	chr2:111861838	A	G	rs72946301	chr2:111861838	A	G	0	1	1	High light scatter reticulocyte count	EFO_0004586	27863252	Astle-W_Blood-Cell-Traits_EUR_2016	-0.03985	0.006168	1.035e-10	-	-
rs72946301	A	BCL2L11	chr2:111861838	A	G	rs72946301	chr2:111861838	A	G	0	1	1	Hip circumference	EFO_0005093	UKBB	Neale-B_UKBB_EUR_2017	0.0194	0.004177	3.406e-06	+	+
rs72946301	A	BCL2L11	chr2:111861838	A	G	rs72946301	chr2:111861838	A	G	0	1	1	Immature fraction of reticulocytes	EFO_0004586	27863252	Astle-W_Blood-Cell-Traits_EUR_2016	-0.03705	0.006109	1.315e-09	-	-
rs72946301	A	BCL2L11	chr2:111861838	A	G	rs72836344	chr2:111874699	T	G	1	0.93381	1	Impedance of leg right	-	UKBB	Neale-B_UKBB_EUR_2017	-0.01637	0.003674	8.316e-06	-	-
rs72946301	A	BCL2L11	chr2:111861838	A	G	rs72836344	chr2:111874699	T	G	1	0.93381	1	Mean corpuscular hemoglobin	EFO_0004586	27863252	Astle-W_Blood-Cell-Traits_EUR_2016	-0.02706	0.005852	3.764e-06	-	-
rs72946301	A	BCL2L11	chr2:111861838	A	G	rs143791406	chr2:111863994	C	CT	1	0.99004	1	Monocyte count	EFO_0004586	27863252	Astle-W_Blood-Cell-Traits_EUR_2016	0.02733	0.006167	9.367e-06	+	+
rs72946301	A	BCL2L11	chr2:111861838	A	G	rs72946301	chr2:111861838	A	G	0	1	1	Monocyte percentage of white cells	EFO_0004586	27863252	Astle-W_Blood-Cell-Traits_EUR_2016	0.03937	0.006125	1.291e-10	+	+
rs72946301	A	BCL2L11	chr2:111861838	A	G	rs72946301	chr2:111861838	A	G	0	1	1	Neutrophil percentage of granulocytes	EFO_0004586	27863252	Astle-W_Blood-Cell-Traits_EUR_2016	-0.06621	0.006157	5.731e-27	-	-
rs72946301	A	BCL2L11	chr2:111861838	A	G	rs72946301	chr2:111861838	A	G	0	1	1	Neutrophil percentage of white cells	EFO_0004586	27863252	Astle-W_Blood-Cell-Traits_EUR_2016	-0.03652	0.00614	2.726e-09	-	-
rs72946301	A	BCL2L11	chr2:111861838	A	G	rs72946301	chr2:111861838	A	G	0	1	1	Primary sclerosing cholangitis	EFO_0004268	27992413	Ji-S_PSC_EUR_2017	0.2776	0.053	5.867e-08	+	+
rs72946301	A	BCL2L11	chr2:111861838	A	G	rs72946301	chr2:111861838	A	G	0	1	1	Reticulocyte count	EFO_0004586	27863252	Astle-W_Blood-Cell-Traits_EUR_2016	-0.03309	0.006178	8.48e-08	-	-
rs72946301	A	BCL2L11	chr2:111861838	A	G	rs72946301	chr2:111861838	A	G	0	1	1	Reticulocyte fraction of red cells	EFO_0004586	27863252	Astle-W_Blood-Cell-Traits_EUR_2016	-0.03967	0.006175	1.317e-10	-	-
rs72946301	A	BCL2L11	chr2:111861838	A	G	rs72946301	chr2:111861838	A	G	0	1	1	Sum eosinophil basophil counts	EFO_0004586	27863252	Astle-W_Blood-Cell-Traits_EUR_2016	0.05736	0.00614	9.511e-21	+	+
rs9290877	C	LPP	chr3:188442480	C	T	rs9290877	chr3:188442480	C	T	0	1	1	Allergic disease	EFO_0003785	29083406	Ferreira-M_Allergic-Disease_EUR_2017	0.0324	0.0062	1.859e-07	+	+
rs9290877	C	LPP	chr3:188442480	C	T	rs9290877	chr3:188442480	C	T	0	1	1	Asthma	EFO_0000270	UKBB	Neale-B_UKBB_EUR_2017	0.004778	0.0008471	1.699e-08	+	+
rs9290877	C	LPP	chr3:188442480	C	T	rs9290877	chr3:188442480	C	T	0	1	1	Eosinophil count	EFO_0004586	27863252	Astle-W_Blood-Cell-Traits_EUR_2016	0.02887	0.003873	9.064e-14	+	+
rs9290877	C	LPP	chr3:188442480	C	T	rs9290877	chr3:188442480	C	T	0	1	1	Eosinophil percentage of granulocytes	EFO_0004586	27863252	Astle-W_Blood-Cell-Traits_EUR_2016	0.02792	0.003885	6.656e-13	+	+
rs9290877	C	LPP	chr3:188442480	C	T	rs9290877	chr3:188442480	C	T	0	1	1	Eosinophil percentage of white cells	EFO_0004586	27863252	Astle-W_Blood-Cell-Traits_EUR_2016	0.02881	0.003869	9.518e-14	+	+
rs9290877	C	LPP	chr3:188442480	C	T	rs9290877	chr3:188442480	C	T	0	1	1	Hayfever, allergic rhinitis or eczema	EFO_0003956	UKBB	Neale-B_UKBB_EUR_2017	0.005638	0.001118	4.561e-07	+	+
rs9290877	C	LPP	chr3:188442480	C	T	rs9290877	chr3:188442480	C	T	0	1	1	IgE in plasma	CMO_0002100;CMO_0001541	22075330	GRASP	NA	NA	1.95e-06	NA	NA
rs9290877	C	LPP	chr3:188442480	C	T	rs9290877	chr3:188442480	C	T	0	1	1	IgE levels	EFO_0004579	22075330	NHGRI-EBI_GWAS_Catalog	0.04	0.008415	2e-06	+	+
rs9290877	C	LPP	chr3:188442480	C	T	rs9290877	chr3:188442480	C	T	0	1	1	Immunoglobulin e	NCIT_C567;NCIT_C81970	22075330	dbGaP	NA	NA	2e-06	NA	NA
rs9290877	C	LPP	chr3:188442480	C	T	rs9290877	chr3:188442480	C	T	0	1	1	Neutrophil percentage of granulocytes	EFO_0004586	27863252	Astle-W_Blood-Cell-Traits_EUR_2016	-0.02587	0.003886	2.761e-11	-	-
rs9290877	C	LPP	chr3:188442480	C	T	rs9290877	chr3:188442480	C	T	0	1	1	No blood clot, bronchitis, emphysema, asthma, rhinitis, eczema or allergy diagnosed by doctor	NCIT_C106380	UKBB	Neale-B_UKBB_EUR_2017	-0.007836	0.001238	2.497e-10	-	-
rs9290877	C	LPP	chr3:188442480	C	T	rs9290877	chr3:188442480	C	T	0	1	1	Self-reported asthma	EFO_0000270	UKBB	Neale-B_UKBB_EUR_2017	0.004854	0.0008487	1.072e-08	+	+
rs9290877	C	LPP	chr3:188442480	C	T	rs9290877	chr3:188442480	C	T	0	1	1	Sum eosinophil basophil counts	EFO_0004586	27863252	Astle-W_Blood-Cell-Traits_EUR_2016	0.02744	0.003877	1.478e-12	+	+
rs9290877	C	LPP	chr3:188442480	C	T	rs9290877	chr3:188442480	C	T	0	1	1	Treatment with ventolin 100micrograms inhaler	-	UKBB	Neale-B_UKBB_EUR_2017	0.002082	0.0004437	2.696e-06	+	+
rs1837253	C	TSLP	chr5:110401872	C	T	rs1837253	chr5:110401872	C	T	0	1	1	Adult asthma	EFO_1002011	21804548	GRASP	NA	NA	1.24e-16	NA	NA
rs1837253	C	TSLP	chr5:110401872	C	T	rs1837253	chr5:110401872	C	T	0	1	1	Allergic disease	EFO_0003785	29083406	Ferreira-M_Allergic-Disease_EUR_2017	0.0588	0.0065	1.811e-19	+	+
rs1837253	C	TSLP	chr5:110401872	C	T	rs1837253	chr5:110401872	C	T	0	1	1	Allergic disease asthma hay fever or eczema	EFO_0003785	29083406	NHGRI-EBI_GWAS_Catalog	NA	NA	2e-31	NA	NA
rs1837253	C	TSLP	chr5:110401872	C	T	rs1837253	chr5:110401872	C	T	0	1	1	Asthma	EFO_0000270	20860503	GABRIEL_Asthma_EUR_2010	0.1479	0.02349	3.027e-10	+	+
rs1837253	C	TSLP	chr5:110401872	C	T	rs1837253	chr5:110401872	C	T	0	1	1	Asthma	EFO_0000270	21804549	GRASP	NA	NA	1e-14	NA	NA
rs1837253	C	TSLP	chr5:110401872	C	T	rs1837253	chr5:110401872	C	T	0	1	1	Asthma	EFO_0000270	21804548	NHGRI-EBI_GWAS_Catalog	0.157	0.01891	1e-16	+	+
rs1837253	C	TSLP	chr5:110401872	C	T	rs1837253	chr5:110401872	C	T	0	1	1	Asthma	EFO_0000270	21804549	NHGRI-EBI_GWAS_Catalog	NA	NA	1e-14	NA	NA
rs1837253	C	TSLP	chr5:110401872	C	T	rs1837253	chr5:110401872	C	T	0	1	1	Asthma	EFO_0000270	27182965	NHGRI-EBI_GWAS_Catalog	NA	NA	3e-31	NA	NA
rs1837253	C	TSLP	chr5:110401872	C	T	rs1837253	chr5:110401872	C	T	0	1	1	Asthma	EFO_0000270	27611488	NHGRI-EBI_GWAS_Catalog	NA	NA	7e-08	NA	NA
rs1837253	C	TSLP	chr5:110401872	C	T	rs1837253	chr5:110401872	C	T	0	1	1	Asthma	EFO_0000270	UKBB	Neale-B_UKBB_EUR_2017	0.01144	0.0008867	4.199e-38	+	+
rs1837253	C	TSLP	chr5:110401872	C	T	rs1837253	chr5:110401872	C	T	0	1	1	Asthma	EFO_0000270	29273806	TAGC_Asthma_EUR_2018	0.1451	0.01516	1.06e-21	+	+
rs1837253	C	TSLP	chr5:110401872	C	T	rs1837253	chr5:110401872	C	T	0	1	1	Asthma	EFO_0000270	29273806	TAGC_Asthma_Mixed_2018	0.1457	0.01399	2.03e-25	+	+
rs1837253	C	TSLP	chr5:110401872	C	T	rs1837253	chr5:110401872	C	T	0	1	1	Asthma	EFO_0000270	21804548	dbGaP	NA	NA	1e-16	NA	NA
rs1837253	C	TSLP	chr5:110401872	C	T	rs1837253	chr5:110401872	C	T	0	1	1	Asthma	EFO_0000270	21804549	dbGaP	NA	NA	1e-14	NA	NA
rs1837253	C	TSLP	chr5:110401872	C	T	rs1837253	chr5:110401872	C	T	0	1	1	Asthma and hay fever	EFO_0003956;EFO_0000270	24388013	NHGRI-EBI_GWAS_Catalog	0.157	0.0257	1e-09	+	+
rs1837253	C	TSLP	chr5:110401872	C	T	rs1837253	chr5:110401872	C	T	0	1	1	Asthma childhood and later onset	-	20860503	GRASP	NA	NA	7.52e-08	NA	NA
rs1837253	C	TSLP	chr5:110401872	C	T	rs1837253	chr5:110401872	C	T	0	1	1	Asthma childhood later and unknown onset and severe and industrial asthma	-	20860503	GRASP	NA	NA	3.03e-10	NA	NA
rs1837253	C	TSLP	chr5:110401872	C	T	rs1837253	chr5:110401872	C	T	0	1	1	Asthma childhood later and unknown onset and severe asthma	-	20860503	GRASP	NA	NA	1.37e-10	NA	NA
rs1837253	C	TSLP	chr5:110401872	C	T	rs1837253	chr5:110401872	C	T	0	1	1	Asthma childhood onset	EFO_0004591	20860503	GRASP	NA	NA	7.76e-06	NA	NA
rs1837253	C	TSLP	chr5:110401872	C	T	rs1837253	chr5:110401872	C	T	0	1	1	Asthma severe asthma	EFO_0000270	22561531	GRASP	NA	NA	5.52e-06	NA	NA
rs1837253	C	TSLP	chr5:110401872	C	T	rs1837253	chr5:110401872	C	T	0	1	1	Doctor diagnosed asthma	EFO_0000270	UKBB	Neale-B_UKBB_EUR_2017	0.01783	0.001857	8.134e-22	+	+
rs1837253	C	TSLP	chr5:110401872	C	T	rs1837253	chr5:110401872	C	T	0	1	1	Doctor diagnosed hayfever or allergic rhinitis	EFO_0003956	UKBB	Neale-B_UKBB_EUR_2017	0.01359	0.002337	6.084e-09	+	+
rs1837253	C	TSLP	chr5:110401872	C	T	rs1837253	chr5:110401872	C	T	0	1	1	Eosinophil count	EFO_0004586	27863252	Astle-W_Blood-Cell-Traits_EUR_2016	0.0396	0.004063	1.882e-22	+	+
rs1837253	C	TSLP	chr5:110401872	C	T	rs1837253	chr5:110401872	C	T	0	1	1	Eosinophil counts	EFO_0004842	27863252	NHGRI-EBI_GWAS_Catalog	0.0396	0.004065	2e-22	+	+
rs1837253	C	TSLP	chr5:110401872	C	T	rs1837253	chr5:110401872	C	T	0	1	1	Eosinophil percentage of granulocytes	EFO_0004586	27863252	Astle-W_Blood-Cell-Traits_EUR_2016	0.03563	0.004076	2.323e-18	+	+
rs1837253	C	TSLP	chr5:110401872	C	T	rs1837253	chr5:110401872	C	T	0	1	1	Eosinophil percentage of granulocytes	EFO_0007996	27863252	NHGRI-EBI_GWAS_Catalog	0.03563	0.004068	2e-18	+	+
rs1837253	C	TSLP	chr5:110401872	C	T	rs1837253	chr5:110401872	C	T	0	1	1	Eosinophil percentage of white cells	EFO_0004586	27863252	Astle-W_Blood-Cell-Traits_EUR_2016	0.03824	0.004059	4.486e-21	+	+
rs1837253	C	TSLP	chr5:110401872	C	T	rs1837253	chr5:110401872	C	T	0	1	1	Eosinophil percentage of white cells	EFO_0007991	27863252	NHGRI-EBI_GWAS_Catalog	0.03824	0.004054	4e-21	+	+
rs1837253	C	TSLP	chr5:110401872	C	T	rs1837253	chr5:110401872	C	T	0	1	1	Hayfever, allergic rhinitis or eczema	EFO_0003956	UKBB	Neale-B_UKBB_EUR_2017	0.009035	0.00117	1.154e-14	+	+
rs1837253	C	TSLP	chr5:110401872	C	T	rs1837253	chr5:110401872	C	T	0	1	1	Nasal polyp	EFO_1002029	UKBB	Neale-B_UKBB_EUR_2017	0.001502	0.000193	7.058e-15	+	+
rs1837253	C	TSLP	chr5:110401872	C	T	rs1837253	chr5:110401872	C	T	0	1	1	Neutrophil percentage of granulocytes	EFO_0004586	27863252	Astle-W_Blood-Cell-Traits_EUR_2016	-0.03221	0.004076	2.725e-15	-	-
rs1837253	C	TSLP	chr5:110401872	C	T	rs1837253	chr5:110401872	C	T	0	1	1	Neutrophil percentage of granulocytes	EFO_0007994	27863252	NHGRI-EBI_GWAS_Catalog	0.03221	0.004082	3e-15	+	+
rs1837253	C	TSLP	chr5:110401872	C	T	rs1837253	chr5:110401872	C	T	0	1	1	No blood clot, bronchitis, emphysema, asthma, rhinitis, eczema or allergy diagnosed by doctor	NCIT_C106380	UKBB	Neale-B_UKBB_EUR_2017	-0.01326	0.001296	1.449e-24	-	-
rs1837253	C	TSLP	chr5:110401872	C	T	rs1837253	chr5:110401872	C	T	0	1	1	Number of self-reported non-cancer illnesses	NCIT_C115274	UKBB	Neale-B_UKBB_EUR_2017	0.01076	0.002287	2.549e-06	+	+
rs1837253	C	TSLP	chr5:110401872	C	T	rs1837253	chr5:110401872	C	T	0	1	1	Self-reported asthma	EFO_0000270	UKBB	Neale-B_UKBB_EUR_2017	0.01173	0.0008884	8.095e-40	+	+
rs1837253	C	TSLP	chr5:110401872	C	T	rs1837253	chr5:110401872	C	T	0	1	1	Self-reported hayfever or allergic rhinitis	EFO_0003956	UKBB	Neale-B_UKBB_EUR_2017	0.004764	0.0006454	1.578e-13	+	+
rs1837253	C	TSLP	chr5:110401872	C	T	rs1837253	chr5:110401872	C	T	0	1	1	Self-reported nasal polyps	EFO_1002029	UKBB	Neale-B_UKBB_EUR_2017	0.001079	0.0001841	4.643e-09	+	+
rs1837253	C	TSLP	chr5:110401872	C	T	rs1837253	chr5:110401872	C	T	0	1	1	Severe asthma	EFO_0000270	20860503	GRASP	NA	NA	3e-06	NA	NA
rs1837253	C	TSLP	chr5:110401872	C	T	rs1837253	chr5:110401872	C	T	0	1	1	Sum eosinophil basophil counts	EFO_0004586	27863252	Astle-W_Blood-Cell-Traits_EUR_2016	0.03622	0.004066	5.278e-19	+	+
rs1837253	C	TSLP	chr5:110401872	C	T	rs1837253	chr5:110401872	C	T	0	1	1	Taking other prescription medications	NCIT_C106963;NCIT_C100961	UKBB	Neale-B_UKBB_EUR_2017	0.006421	0.001387	3.647e-06	+	+
rs1837253	C	TSLP	chr5:110401872	C	T	rs1837253	chr5:110401872	C	T	0	1	1	Treatment with ventolin 100micrograms inhaler	-	UKBB	Neale-B_UKBB_EUR_2017	0.003703	0.0004646	1.581e-15	+	+
rs1837253	C	TSLP	chr5:110401872	C	T	rs1837253	chr5:110401872	C	T	0	1	1	Wheeze or whistling in the chest in last year	-	UKBB	Neale-B_UKBB_EUR_2017	0.009078	0.001134	1.183e-15	+	+
rs11745587	A	C5orf56	chr5:131796922	A	G	rs6894249	chr5:131797547	G	A	1	0.82096	1	Allergic disease	EFO_0003785	29083406	Ferreira-M_Allergic-Disease_EUR_2017	0.028	0.0058	1.527e-06	+	+
rs11745587	A	C5orf56	chr5:131796922	A	G	rs10066308	chr5:131790616	A	G	1	0.80427	1	Arm fat-free mass left	-	UKBB	Neale-B_UKBB_EUR_2017	-0.008172	0.001672	1.023e-06	-	-
rs11745587	A	C5orf56	chr5:131796922	A	G	rs10066308	chr5:131790616	A	G	1	0.80427	1	Arm predicted mass left	-	UKBB	Neale-B_UKBB_EUR_2017	-0.007757	0.001666	3.212e-06	-	-
rs11745587	A	C5orf56	chr5:131796922	A	G	rs11745587	chr5:131796922	A	G	0	1	1	Asthma	EFO_0000270	22561531	NHGRI-EBI_GWAS_Catalog	NA	NA	2e-06	NA	NA
rs11745587	A	C5orf56	chr5:131796922	A	G	rs11745587	chr5:131796922	A	G	0	1	1	Asthma	EFO_0000270	UKBB	Neale-B_UKBB_EUR_2017	0.006552	0.0008142	8.535e-16	+	+
rs11745587	A	C5orf56	chr5:131796922	A	G	rs11745587	chr5:131796922	A	G	0	1	1	Asthma	EFO_0000270	29273806	TAGC_Asthma_EUR_2018	0.08249	0.01312	3.19e-10	+	+
rs11745587	A	C5orf56	chr5:131796922	A	G	rs11745587	chr5:131796922	A	G	0	1	1	Asthma	EFO_0000270	29273806	TAGC_Asthma_Mixed_2018	0.07393	0.01217	1.24e-09	+	+
rs11745587	A	C5orf56	chr5:131796922	A	G	rs6894249	chr5:131797547	G	A	1	0.82096	1	Asthma	EFO_0000270	29273806	NHGRI-EBI_GWAS_Catalog	0.09	0.01342	2e-11	+	+
rs11745587	A	C5orf56	chr5:131796922	A	G	rs11745587	chr5:131796922	A	G	0	1	1	Asthma severe asthma	EFO_0000270	22561531	GRASP	NA	NA	2.09e-06	NA	NA
rs11745587	A	C5orf56	chr5:131796922	A	G	rs10066308	chr5:131790616	A	G	1	0.80427	1	Basal metabolic rate	EFO_0007777	UKBB	Neale-B_UKBB_EUR_2017	-0.00918	0.001744	1.409e-07	-	-
rs11745587	A	C5orf56	chr5:131796922	A	G	rs6894249	chr5:131797547	G	A	1	0.82096	1	Comparative height size at age 10	NCIT_C106497;NCIT_C19666	UKBB	Neale-B_UKBB_EUR_2017	-0.00838	0.001702	8.558e-07	-	-
rs11745587	A	C5orf56	chr5:131796922	A	G	rs11745587	chr5:131796922	A	G	0	1	1	Crohns disease	EFO_0000384	23128233	IBDGC_Chrons-Disease_EUR_2012	NA	NA	3e-18	NA	NA
rs11745587	A	C5orf56	chr5:131796922	A	G	rs11745587	chr5:131796922	A	G	0	1	1	Crohns disease	EFO_0000384	26192919	IBDGC_Chrons-Disease_EUR_2015	-0.2001	0.0249	9.903e-16	-	-
rs11745587	A	C5orf56	chr5:131796922	A	G	rs11745587	chr5:131796922	A	G	0	1	1	Doctor diagnosed asthma	EFO_0000270	UKBB	Neale-B_UKBB_EUR_2017	0.008096	0.001708	2.133e-06	+	+
rs11745587	A	C5orf56	chr5:131796922	A	G	rs11745587	chr5:131796922	A	G	0	1	1	Eosinophil count	EFO_0004586	27863252	Astle-W_Blood-Cell-Traits_EUR_2016	0.04203	0.003726	1.648e-29	+	+
rs11745587	A	C5orf56	chr5:131796922	A	G	rs11745587	chr5:131796922	A	G	0	1	1	Eosinophil percentage of granulocytes	EFO_0004586	27863252	Astle-W_Blood-Cell-Traits_EUR_2016	0.03532	0.003738	3.451e-21	+	+
rs11745587	A	C5orf56	chr5:131796922	A	G	rs11745587	chr5:131796922	A	G	0	1	1	Eosinophil percentage of white cells	EFO_0004586	27863252	Astle-W_Blood-Cell-Traits_EUR_2016	0.03946	0.003722	2.932e-26	+	+
rs11745587	A	C5orf56	chr5:131796922	A	G	rs6894249	chr5:131797547	G	A	1	0.82096	1	Granulocyte count	EFO_0004586	27863252	Astle-W_Blood-Cell-Traits_EUR_2016	0.01815	0.003654	6.792e-07	+	+
rs11745587	A	C5orf56	chr5:131796922	A	G	rs10066308	chr5:131790616	A	G	1	0.80427	1	Hand grip strength left	EFO_0006941	UKBB	Neale-B_UKBB_EUR_2017	-0.008612	0.001896	5.573e-06	-	-
rs11745587	A	C5orf56	chr5:131796922	A	G	rs6894249	chr5:131797547	G	A	1	0.82096	1	Hand grip strength right	EFO_0006941	UKBB	Neale-B_UKBB_EUR_2017	-0.008028	0.001801	8.31e-06	-	-
rs11745587	A	C5orf56	chr5:131796922	A	G	rs11745587	chr5:131796922	A	G	0	1	1	Hayfever, allergic rhinitis or eczema	EFO_0003956	UKBB	Neale-B_UKBB_EUR_2017	0.006426	0.001074	2.217e-09	+	+
rs11745587	A	C5orf56	chr5:131796922	A	G	rs11745587	chr5:131796922	A	G	0	1	1	Height	EFO_0004339	UKBB	Neale-B_UKBB_EUR_2017	-0.008802	0.001806	1.095e-06	-	-
rs11745587	A	C5orf56	chr5:131796922	A	G	rs11745587	chr5:131796922	A	G	0	1	1	IgE in plasma	CMO_0002100;CMO_0001541	22075330	GRASP	NA	NA	5.95e-06	NA	NA
rs11745587	A	C5orf56	chr5:131796922	A	G	rs11745587	chr5:131796922	A	G	0	1	1	Inflammatory bowel disease	EFO_0003767	26192919	IBDGC_IBD_EUR_2015	-0.1266	0.018	2.089e-12	-	-
rs11745587	A	C5orf56	chr5:131796922	A	G	rs6894249	chr5:131797547	G	A	1	0.82096	1	Juvenile idiopathic arthritis including oligoarticular and rheumatoid factor negative polyarticular JIA	-	23603761	GRASP	NA	NA	9.73e-10	NA	NA
rs11745587	A	C5orf56	chr5:131796922	A	G	rs10066308	chr5:131790616	A	G	1	0.80427	1	Leg fat-free mass left	-	UKBB	Neale-B_UKBB_EUR_2017	-0.009438	0.001732	5.039e-08	-	-
rs11745587	A	C5orf56	chr5:131796922	A	G	rs10066308	chr5:131790616	A	G	1	0.80427	1	Leg fat-free mass right	-	UKBB	Neale-B_UKBB_EUR_2017	-0.009175	0.001731	1.157e-07	-	-
rs11745587	A	C5orf56	chr5:131796922	A	G	rs10066308	chr5:131790616	A	G	1	0.80427	1	Leg predicted mass left	-	UKBB	Neale-B_UKBB_EUR_2017	-0.009269	0.00172	7.083e-08	-	-
rs11745587	A	C5orf56	chr5:131796922	A	G	rs10066308	chr5:131790616	A	G	1	0.80427	1	Leg predicted mass right	-	UKBB	Neale-B_UKBB_EUR_2017	-0.009106	0.00172	1.193e-07	-	-
rs11745587	A	C5orf56	chr5:131796922	A	G	rs11745587	chr5:131796922	A	G	0	1	1	Lymphocyte percentage of white cells	EFO_0004586	27863252	Astle-W_Blood-Cell-Traits_EUR_2016	-0.01715	0.003721	4.059e-06	-	-
rs11745587	A	C5orf56	chr5:131796922	A	G	rs11745587	chr5:131796922	A	G	0	1	1	Mean platelet volume	EFO_0004586	27863252	Astle-W_Blood-Cell-Traits_EUR_2016	-0.02478	0.003776	5.33e-11	-	-
rs11745587	A	C5orf56	chr5:131796922	A	G	rs10066308	chr5:131790616	A	G	1	0.80427	1	Monocyte count	EFO_0004586	27863252	Astle-W_Blood-Cell-Traits_EUR_2016	0.01778	0.003742	2.005e-06	+	+
rs11745587	A	C5orf56	chr5:131796922	A	G	rs6894249	chr5:131797547	G	A	1	0.82096	1	Myeloid white cell count	EFO_0004586	27863252	Astle-W_Blood-Cell-Traits_EUR_2016	0.01899	0.003663	2.173e-07	+	+
rs11745587	A	C5orf56	chr5:131796922	A	G	rs10066308	chr5:131790616	A	G	1	0.80427	1	Neutrophil count	EFO_0004586	27863252	Astle-W_Blood-Cell-Traits_EUR_2016	0.01813	0.003751	1.337e-06	+	+
rs11745587	A	C5orf56	chr5:131796922	A	G	rs11745587	chr5:131796922	A	G	0	1	1	Neutrophil percentage of granulocytes	EFO_0004586	27863252	Astle-W_Blood-Cell-Traits_EUR_2016	-0.03489	0.003738	1.034e-20	-	-
rs11745587	A	C5orf56	chr5:131796922	A	G	rs11745587	chr5:131796922	A	G	0	1	1	No blood clot, bronchitis, emphysema, asthma, rhinitis, eczema or allergy diagnosed by doctor	NCIT_C106380	UKBB	Neale-B_UKBB_EUR_2017	-0.009081	0.00119	2.396e-14	-	-
rs11745587	A	C5orf56	chr5:131796922	A	G	rs11745587	chr5:131796922	A	G	0	1	1	Platelet count	EFO_0004586	27863252	Astle-W_Blood-Cell-Traits_EUR_2016	0.02422	0.003808	2.025e-10	+	+
rs11745587	A	C5orf56	chr5:131796922	A	G	rs11745587	chr5:131796922	A	G	0	1	1	Self-reported asthma	EFO_0000270	UKBB	Neale-B_UKBB_EUR_2017	0.006861	0.0008158	4.079e-17	+	+
rs11745587	A	C5orf56	chr5:131796922	A	G	rs10066308	chr5:131790616	A	G	1	0.80427	1	Sitting height	EFO_0007118	UKBB	Neale-B_UKBB_EUR_2017	-0.009428	0.002033	3.522e-06	-	-
rs11745587	A	C5orf56	chr5:131796922	A	G	rs10066308	chr5:131790616	A	G	1	0.80427	1	Sum basophil neutrophil counts	EFO_0004586	27863252	Astle-W_Blood-Cell-Traits_EUR_2016	0.01849	0.003757	8.564e-07	+	+
rs11745587	A	C5orf56	chr5:131796922	A	G	rs11745587	chr5:131796922	A	G	0	1	1	Sum eosinophil basophil counts	EFO_0004586	27863252	Astle-W_Blood-Cell-Traits_EUR_2016	0.04242	0.00373	5.712e-30	+	+
rs11745587	A	C5orf56	chr5:131796922	A	G	rs6894249	chr5:131797547	G	A	1	0.82096	1	Sum neutrophil eosinophil counts	EFO_0004586	27863252	Astle-W_Blood-Cell-Traits_EUR_2016	0.0178	0.003648	1.064e-06	+	+
rs11745587	A	C5orf56	chr5:131796922	A	G	rs10066308	chr5:131790616	A	G	1	0.80427	1	Treatment with seretide 50 evohaler	NCIT_C121907;NCIT_C49500	UKBB	Neale-B_UKBB_EUR_2017	0.001335	0.0002843	2.672e-06	+	+
rs11745587	A	C5orf56	chr5:131796922	A	G	rs10066308	chr5:131790616	A	G	1	0.80427	1	Trunk fat-free mass	-	UKBB	Neale-B_UKBB_EUR_2017	-0.008493	0.001657	2.944e-07	-	-
rs11745587	A	C5orf56	chr5:131796922	A	G	rs10066308	chr5:131790616	A	G	1	0.80427	1	Trunk predicted mass	-	UKBB	Neale-B_UKBB_EUR_2017	-0.008357	0.001651	4.166e-07	-	-
rs11745587	A	C5orf56	chr5:131796922	A	G	rs10066308	chr5:131790616	A	G	1	0.80427	1	White blood cell count	EFO_0004586	27863252	Astle-W_Blood-Cell-Traits_EUR_2016	0.02053	0.003756	4.626e-08	+	+
rs11745587	A	C5orf56	chr5:131796922	A	G	rs10066308	chr5:131790616	A	G	1	0.80427	1	Whole body fat-free mass	-	UKBB	Neale-B_UKBB_EUR_2017	-0.008961	0.001663	7.114e-08	-	-
rs11745587	A	C5orf56	chr5:131796922	A	G	rs10066308	chr5:131790616	A	G	1	0.80427	1	Whole body water mass	-	UKBB	Neale-B_UKBB_EUR_2017	-0.009058	0.001666	5.373e-08	-	-
rs6454802	C	BACH2	chr6:90814199	C	T	rs6454802	chr6:90814199	C	T	0	1	1	Allergic disease	EFO_0003785	29083406	Ferreira-M_Allergic-Disease_EUR_2017	0.0315	0.0059	8.226e-08	+	+
rs6454802	C	BACH2	chr6:90814199	C	T	rs6454802	chr6:90814199	C	T	0	1	1	Asthma	EFO_0000270	UKBB	Neale-B_UKBB_EUR_2017	0.006556	0.0007951	1.646e-16	+	+
rs6454802	C	BACH2	chr6:90814199	C	T	rs6454802	chr6:90814199	C	T	0	1	1	Asthma	EFO_0000270	29273806	TAGC_Asthma_EUR_2018	0.07725	0.01344	9.05e-09	+	+
rs6454802	C	BACH2	chr6:90814199	C	T	rs6454802	chr6:90814199	C	T	0	1	1	Asthma	EFO_0000270	29273806	TAGC_Asthma_Mixed_2018	0.07703	0.01332	7.4e-09	+	+
rs6454802	C	BACH2	chr6:90814199	C	T	rs6454802	chr6:90814199	C	T	0	1	1	Basophil count	EFO_0004586	27863252	Astle-W_Blood-Cell-Traits_EUR_2016	0.01673	0.003571	2.82e-06	+	+
rs6454802	C	BACH2	chr6:90814199	C	T	rs6454802	chr6:90814199	C	T	0	1	1	Eosinophil count	EFO_0004586	27863252	Astle-W_Blood-Cell-Traits_EUR_2016	0.03215	0.003639	1.005e-18	+	+
rs6454802	C	BACH2	chr6:90814199	C	T	rs6454802	chr6:90814199	C	T	0	1	1	Eosinophil percentage of granulocytes	EFO_0004586	27863252	Astle-W_Blood-Cell-Traits_EUR_2016	0.0255	0.003652	2.871e-12	+	+
rs6454802	C	BACH2	chr6:90814199	C	T	rs6454802	chr6:90814199	C	T	0	1	1	Eosinophil percentage of white cells	EFO_0004586	27863252	Astle-W_Blood-Cell-Traits_EUR_2016	0.02625	0.003637	5.297e-13	+	+
rs6454802	C	BACH2	chr6:90814199	C	T	rs6454802	chr6:90814199	C	T	0	1	1	Granulocyte percentage of myeloid white cells	EFO_0004586	27863252	Astle-W_Blood-Cell-Traits_EUR_2016	0.01832	0.003646	5.074e-07	+	+
rs6454802	C	BACH2	chr6:90814199	C	T	rs6454802	chr6:90814199	C	T	0	1	1	Hayfever, allergic rhinitis or eczema	EFO_0003956	UKBB	Neale-B_UKBB_EUR_2017	0.007006	0.001049	2.426e-11	+	+
rs6454802	C	BACH2	chr6:90814199	C	T	rs6454802	chr6:90814199	C	T	0	1	1	Lymphocyte count	EFO_0004586	27863252	Astle-W_Blood-Cell-Traits_EUR_2016	0.02119	0.003673	8.006e-09	+	+
rs6454802	C	BACH2	chr6:90814199	C	T	rs6454802	chr6:90814199	C	T	0	1	1	Mean corpuscular hemoglobin	EFO_0004586	27863252	Astle-W_Blood-Cell-Traits_EUR_2016	-0.01673	0.003604	3.429e-06	-	-
rs6454802	C	BACH2	chr6:90814199	C	T	rs6454802	chr6:90814199	C	T	0	1	1	Mean corpuscular volume	EFO_0004586	27863252	Astle-W_Blood-Cell-Traits_EUR_2016	-0.01934	0.003593	7.284e-08	-	-
rs6454802	C	BACH2	chr6:90814199	C	T	rs6454802	chr6:90814199	C	T	0	1	1	Monocyte percentage of white cells	EFO_0004586	27863252	Astle-W_Blood-Cell-Traits_EUR_2016	-0.02226	0.003636	9.343e-10	-	-
rs6454802	C	BACH2	chr6:90814199	C	T	rs6454802	chr6:90814199	C	T	0	1	1	Nasal polyp	EFO_1002029	UKBB	Neale-B_UKBB_EUR_2017	0.0009774	0.000173	1.613e-08	+	+
rs6454802	C	BACH2	chr6:90814199	C	T	rs6454802	chr6:90814199	C	T	0	1	1	Neutrophil percentage of granulocytes	EFO_0004586	27863252	Astle-W_Blood-Cell-Traits_EUR_2016	-0.02621	0.003652	7.219e-13	-	-
rs6454802	C	BACH2	chr6:90814199	C	T	rs6454802	chr6:90814199	C	T	0	1	1	No blood clot, bronchitis, emphysema, asthma, rhinitis, eczema or allergy diagnosed by doctor	NCIT_C106380	UKBB	Neale-B_UKBB_EUR_2017	-0.008663	0.001163	9.24e-14	-	-
rs6454802	C	BACH2	chr6:90814199	C	T	rs6454802	chr6:90814199	C	T	0	1	1	Self-reported asthma	EFO_0000270	UKBB	Neale-B_UKBB_EUR_2017	0.006857	0.0007966	7.466e-18	+	+
rs6454802	C	BACH2	chr6:90814199	C	T	rs6454802	chr6:90814199	C	T	0	1	1	Self-reported hypothyroidism or myxoedema	EFO_1001055	UKBB	Neale-B_UKBB_EUR_2017	-0.003978	0.00053	6.118e-14	-	-
rs6454802	C	BACH2	chr6:90814199	C	T	rs6454802	chr6:90814199	C	T	0	1	1	Sum eosinophil basophil counts	EFO_0004586	27863252	Astle-W_Blood-Cell-Traits_EUR_2016	0.03309	0.003643	1.066e-19	+	+
rs6454802	C	BACH2	chr6:90814199	C	T	rs6454802	chr6:90814199	C	T	0	1	1	Treatment with fludrocortisone	-	UKBB	Neale-B_UKBB_EUR_2017	-0.000277	5.217e-05	1.095e-07	-	-
rs6454802	C	BACH2	chr6:90814199	C	T	rs6454802	chr6:90814199	C	T	0	1	1	Treatment with levothyroxine sodium	NCIT_C888;NCIT_C87251	UKBB	Neale-B_UKBB_EUR_2017	-0.003432	0.0004884	2.123e-12	-	-
rs6454802	C	BACH2	chr6:90814199	C	T	rs6454802	chr6:90814199	C	T	0	1	1	Treatment with ventolin 100micrograms inhaler	-	UKBB	Neale-B_UKBB_EUR_2017	0.001845	0.0004165	9.47e-06	+	+
rs6454802	C	BACH2	chr6:90814199	C	T	rs6454802	chr6:90814199	C	T	0	1	1	White blood cell count	EFO_0004586	27863252	Astle-W_Blood-Cell-Traits_EUR_2016	0.01725	0.003658	2.41e-06	+	+
rs42041	G	CDK6	chr7:92246744	C	G	rs42041	chr7:92246744	C	G	0	1	1	Arm fat mass left	-	UKBB	Neale-B_UKBB_EUR_2017	-0.01447	0.002764	1.653e-07	-	+
rs42041	G	CDK6	chr7:92246744	C	G	rs42041	chr7:92246744	C	G	0	1	1	Arm fat mass right	-	UKBB	Neale-B_UKBB_EUR_2017	-0.01532	0.002764	3e-08	-	+
rs42041	G	CDK6	chr7:92246744	C	G	rs42041	chr7:92246744	C	G	0	1	1	Arm fat-free mass left	-	UKBB	Neale-B_UKBB_EUR_2017	-0.02578	0.001793	6.959e-47	-	+
rs42041	G	CDK6	chr7:92246744	C	G	rs42041	chr7:92246744	C	G	0	1	1	Arm fat-free mass right	-	UKBB	Neale-B_UKBB_EUR_2017	-0.0243	0.001757	1.824e-43	-	+
rs42041	G	CDK6	chr7:92246744	C	G	rs42041	chr7:92246744	C	G	0	1	1	Arm predicted mass left	-	UKBB	Neale-B_UKBB_EUR_2017	-0.02579	0.001786	3.012e-47	-	+
rs42041	G	CDK6	chr7:92246744	C	G	rs42041	chr7:92246744	C	G	0	1	1	Arm predicted mass right	-	UKBB	Neale-B_UKBB_EUR_2017	-0.0245	0.001751	1.816e-44	-	+
rs42041	G	CDK6	chr7:92246744	C	G	rs42041	chr7:92246744	C	G	0	1	1	Arthritis rheumatoid	EFO_0000685	18794853	dbGaP	NA	NA	4e-06	NA	NA
rs42041	G	CDK6	chr7:92246744	C	G	rs42041	chr7:92246744	C	G	0	1	1	Basal metabolic rate	EFO_0007777	UKBB	Neale-B_UKBB_EUR_2017	-0.02843	0.00187	3.414e-52	-	+
rs42041	G	CDK6	chr7:92246744	C	G	rs42041	chr7:92246744	C	G	0	1	1	Birth weight	EFO_0004344	UKBB	Neale-B_UKBB_EUR_2017	-0.01635	0.003678	8.825e-06	-	+
rs42041	G	CDK6	chr7:92246744	C	G	rs42041	chr7:92246744	C	G	0	1	1	Comparative height size at age 10	NCIT_C106497;NCIT_C19666	UKBB	Neale-B_UKBB_EUR_2017	-0.03118	0.001925	5.31e-59	-	+
rs42041	G	CDK6	chr7:92246744	C	G	rs42041	chr7:92246744	C	G	0	1	1	Eosinophil count	EFO_0004586	27863252	Astle-W_Blood-Cell-Traits_EUR_2016	-0.02255	0.004125	4.565e-08	-	+
rs42041	G	CDK6	chr7:92246744	C	G	rs42039	chr7:92244422	C	T	1	0.98508	1	Forced expiratory volume in 1-second	EFO_0004314	UKBB	Neale-B_UKBB_EUR_2017	-0.01078	0.002426	8.854e-06	-	+
rs42041	G	CDK6	chr7:92246744	C	G	rs42041	chr7:92246744	C	G	0	1	1	Forced expiratory volume in 1-second, predicted	NCIT_C112376;NCIT_C112377	UKBB	Neale-B_UKBB_EUR_2017	-0.02168	0.003164	7.326e-12	-	+
rs42041	G	CDK6	chr7:92246744	C	G	rs42041	chr7:92246744	C	G	0	1	1	Forced vital capacity	EFO_0004312	UKBB	Neale-B_UKBB_EUR_2017	-0.01447	0.00229	2.66e-10	-	+
rs42041	G	CDK6	chr7:92246744	C	G	rs42041	chr7:92246744	C	G	0	1	1	Forced vital capacity, best measure	EFO_0004312	UKBB	Neale-B_UKBB_EUR_2017	-0.01552	0.002515	6.762e-10	-	+
rs42041	G	CDK6	chr7:92246744	C	G	rs42039	chr7:92244422	C	T	1	0.98508	1	Gene expression	NCIT_C16608	20881960	GRASP	NA	NA	2.02e-12	NA	NA
rs42041	G	CDK6	chr7:92246744	C	G	rs42041	chr7:92246744	C	G	0	1	1	Granulocyte count	EFO_0004586	27863252	Astle-W_Blood-Cell-Traits_EUR_2016	-0.03118	0.004154	6.104e-14	-	+
rs42041	G	CDK6	chr7:92246744	C	G	rs42041	chr7:92246744	C	G	0	1	1	Granulocyte percentage of myeloid white cells	EFO_0004586	27863252	Astle-W_Blood-Cell-Traits_EUR_2016	-0.04391	0.004134	2.375e-26	-	+
rs42041	G	CDK6	chr7:92246744	C	G	rs42041	chr7:92246744	C	G	0	1	1	Heel bone mineral density	EFO_0003923	UKBB	Neale-B_UKBB_EUR_2017	0.02396	0.003616	3.439e-11	+	-
rs42041	G	CDK6	chr7:92246744	C	G	rs42041	chr7:92246744	C	G	0	1	1	Heel bone mineral density left	EFO_0003923	UKBB	Neale-B_UKBB_EUR_2017	0.02292	0.004825	2.045e-06	+	-
rs42041	G	CDK6	chr7:92246744	C	G	rs42041	chr7:92246744	C	G	0	1	1	Heel bone mineral density right	EFO_0003923	UKBB	Neale-B_UKBB_EUR_2017	0.02483	0.004794	2.222e-07	+	-
rs42041	G	CDK6	chr7:92246744	C	G	rs42041	chr7:92246744	C	G	0	1	1	Height	EFO_0004339	20881960	GIANT_Height_EUR_2010	NA	NA	7.708e-25	NA	NA
rs42041	G	CDK6	chr7:92246744	C	G	rs42041	chr7:92246744	C	G	0	1	1	Height	EFO_0004339	23754948	GIANT_Height_EUR_2013	-0.05398	0.004865	1.333e-28	-	+
rs42041	G	CDK6	chr7:92246744	C	G	rs42041	chr7:92246744	C	G	0	1	1	Height	EFO_0004339	25282103	GIANT_Height_EUR_2014	-0.068	0.0034	4.4e-88	-	+
rs42041	G	CDK6	chr7:92246744	C	G	rs42041	chr7:92246744	C	G	0	1	1	Height	EFO_0004339	20881960	GRASP	NA	NA	7.708e-25	NA	NA
rs42041	G	CDK6	chr7:92246744	C	G	rs42041	chr7:92246744	C	G	0	1	1	Height	EFO_0004339	UKBB	Neale-B_UKBB_EUR_2017	-0.04495	0.002003	1.839e-111	-	+
rs42041	G	CDK6	chr7:92246744	C	G	rs42039	chr7:92244422	C	T	1	0.98508	1	Height	EFO_0004339	25282103	NHGRI-EBI_GWAS_Catalog	-0.068	0.003417	4e-88	-	+
rs42041	G	CDK6	chr7:92246744	C	G	rs42041	chr7:92246744	C	G	0	1	1	Height in females	EFO_0004339	23754948	GIANT_Height-F_EUR_2013	-0.059	0.0066	7.94e-19	-	+
rs42041	G	CDK6	chr7:92246744	C	G	rs42041	chr7:92246744	C	G	0	1	1	Height in males	EFO_0004339	23754948	GIANT_Height-M_EUR_2013	-0.048	0.0072	1.48e-11	-	+
rs42041	G	CDK6	chr7:92246744	C	G	rs42041	chr7:92246744	C	G	0	1	1	Height tails	EFO_0004339	23563607	GIANT_Height-Tails_EUR_2013	-0.18	0.026	2.5e-12	-	+
rs42041	G	CDK6	chr7:92246744	C	G	rs42041	chr7:92246744	C	G	0	1	1	Hip circumference	EFO_0005093	UKBB	Neale-B_UKBB_EUR_2017	-0.02427	0.002793	3.698e-18	-	+
rs42041	G	CDK6	chr7:92246744	C	G	rs42041	chr7:92246744	C	G	0	1	1	Hip circumference adjusted for BMI	EFO_0005093	25673412	GIANT_HipadjBMI_Mixed_2015	-0.038	0.0051	1.3e-13	-	+
rs42041	G	CDK6	chr7:92246744	C	G	rs42041	chr7:92246744	C	G	0	1	1	Leg fat mass left	-	UKBB	Neale-B_UKBB_EUR_2017	-0.01072	0.002229	1.522e-06	-	+
rs42041	G	CDK6	chr7:92246744	C	G	rs42041	chr7:92246744	C	G	0	1	1	Leg fat mass right	-	UKBB	Neale-B_UKBB_EUR_2017	-0.01049	0.002255	3.284e-06	-	+
rs42041	G	CDK6	chr7:92246744	C	G	rs42041	chr7:92246744	C	G	0	1	1	Leg fat-free mass left	-	UKBB	Neale-B_UKBB_EUR_2017	-0.02572	0.001857	1.321e-43	-	+
rs42041	G	CDK6	chr7:92246744	C	G	rs42041	chr7:92246744	C	G	0	1	1	Leg fat-free mass right	-	UKBB	Neale-B_UKBB_EUR_2017	-0.02607	0.001856	8.398e-45	-	+
rs42041	G	CDK6	chr7:92246744	C	G	rs42041	chr7:92246744	C	G	0	1	1	Leg predicted mass left	-	UKBB	Neale-B_UKBB_EUR_2017	-0.02567	0.001844	5.19e-44	-	+
rs42041	G	CDK6	chr7:92246744	C	G	rs42041	chr7:92246744	C	G	0	1	1	Leg predicted mass right	-	UKBB	Neale-B_UKBB_EUR_2017	-0.026	0.001844	3.91e-45	-	+
rs42041	G	CDK6	chr7:92246744	C	G	rs42041	chr7:92246744	C	G	0	1	1	Monocyte count	EFO_0004586	27863252	Astle-W_Blood-Cell-Traits_EUR_2016	0.01874	0.004133	5.785e-06	+	-
rs42041	G	CDK6	chr7:92246744	C	G	rs42041	chr7:92246744	C	G	0	1	1	Monocyte percentage of white cells	EFO_0004586	27863252	Astle-W_Blood-Cell-Traits_EUR_2016	0.04325	0.004122	9.233e-26	+	-
rs42041	G	CDK6	chr7:92246744	C	G	rs42041	chr7:92246744	C	G	0	1	1	Myeloid white cell count	EFO_0004586	27863252	Astle-W_Blood-Cell-Traits_EUR_2016	-0.02712	0.004165	7.4e-11	-	+
rs42041	G	CDK6	chr7:92246744	C	G	rs42041	chr7:92246744	C	G	0	1	1	Neutrophil count	EFO_0004586	27863252	Astle-W_Blood-Cell-Traits_EUR_2016	-0.02897	0.004143	2.684e-12	-	+
rs42041	G	CDK6	chr7:92246744	C	G	rs42041	chr7:92246744	C	G	0	1	1	Neutrophil percentage of white cells	EFO_0004586	27863252	Astle-W_Blood-Cell-Traits_EUR_2016	-0.01936	0.004127	2.73e-06	-	+
rs42041	G	CDK6	chr7:92246744	C	G	rs42041	chr7:92246744	C	G	0	1	1	Rheumatoid arthritis	EFO_0000685	18794853	GRASP	NA	NA	4e-06	NA	NA
rs42041	G	CDK6	chr7:92246744	C	G	rs42041	chr7:92246744	C	G	0	1	1	Rheumatoid arthritis	EFO_0000685	18794853	NHGRI-EBI_GWAS_Catalog	NA	NA	4e-06	NA	NA
rs42041	G	CDK6	chr7:92246744	C	G	rs42041	chr7:92246744	C	G	0	1	1	Rheumatoid arthritis	EFO_0000685	24390342	Okada-Y_RA_EUR_2014	-0.08618	0.01631	6.4e-07	-	+
rs42041	G	CDK6	chr7:92246744	C	G	rs42041	chr7:92246744	C	G	0	1	1	Rheumatoid arthritis	EFO_0000685	24390342	Okada-Y_RA_Mixed_2014	-0.08618	0.01873	1.1e-06	-	+
rs42041	G	CDK6	chr7:92246744	C	G	rs42041	chr7:92246744	C	G	0	1	1	Sitting height	EFO_0007118	UKBB	Neale-B_UKBB_EUR_2017	-0.03563	0.002179	4.715e-60	-	+
rs42041	G	CDK6	chr7:92246744	C	G	rs42041	chr7:92246744	C	G	0	1	1	Sum basophil neutrophil counts	EFO_0004586	27863252	Astle-W_Blood-Cell-Traits_EUR_2016	-0.02978	0.00415	7.139e-13	-	+
rs42041	G	CDK6	chr7:92246744	C	G	rs42041	chr7:92246744	C	G	0	1	1	Sum eosinophil basophil counts	EFO_0004586	27863252	Astle-W_Blood-Cell-Traits_EUR_2016	-0.02696	0.00413	6.643e-11	-	+
rs42041	G	CDK6	chr7:92246744	C	G	rs42041	chr7:92246744	C	G	0	1	1	Sum neutrophil eosinophil counts	EFO_0004586	27863252	Astle-W_Blood-Cell-Traits_EUR_2016	-0.03041	0.004147	2.238e-13	-	+
rs42041	G	CDK6	chr7:92246744	C	G	rs42041	chr7:92246744	C	G	0	1	1	Systolic blood pressure	EFO_0006335	UKBB	Neale-B_UKBB_EUR_2017	0.01635	0.002856	1.027e-08	+	-
rs42041	G	CDK6	chr7:92246744	C	G	rs42041	chr7:92246744	C	G	0	1	1	Trunk fat mass	EFO_0005409	UKBB	Neale-B_UKBB_EUR_2017	-0.02021	0.00284	1.122e-12	-	+
rs42041	G	CDK6	chr7:92246744	C	G	rs42041	chr7:92246744	C	G	0	1	1	Trunk fat-free mass	-	UKBB	Neale-B_UKBB_EUR_2017	-0.02999	0.001776	6.345e-64	-	+
rs42041	G	CDK6	chr7:92246744	C	G	rs42041	chr7:92246744	C	G	0	1	1	Trunk predicted mass	-	UKBB	Neale-B_UKBB_EUR_2017	-0.02979	0.00177	1.661e-63	-	+
rs42041	G	CDK6	chr7:92246744	C	G	rs42041	chr7:92246744	C	G	0	1	1	Waist circumference	EFO_0004342	UKBB	Neale-B_UKBB_EUR_2017	-0.01249	0.002498	5.77e-07	-	+
rs42041	G	CDK6	chr7:92246744	C	G	rs42041	chr7:92246744	C	G	0	1	1	Waist circumference adjusted for physical activity	EFO_0007789	28448500	GIANT_Waist-adjusted-PA_Mixed_2017	-0.022	0.0046	2.11e-06	-	+
rs42041	G	CDK6	chr7:92246744	C	G	rs42041	chr7:92246744	C	G	0	1	1	Waist circumference adjusted for smoking	EFO_0007789;EFO_0004318	28443625	GIANT_Waist-adjusted-Smoking_EUR_2017	-0.0237	0.0048	8.976e-07	-	+
rs42041	G	CDK6	chr7:92246744	C	G	rs42041	chr7:92246744	C	G	0	1	1	Waist circumference adjusted for smoking	EFO_0007789;EFO_0004318	28443625	GIANT_Waist-adjusted-Smoking_Mixed_2017	-0.0248	0.0046	9.227e-08	-	+
rs42041	G	CDK6	chr7:92246744	C	G	rs42041	chr7:92246744	C	G	0	1	1	Waist circumference in non-smokers	EFO_0004342	28443625	GIANT_Waist-Non-smokers_Mixed_2017	-0.0244	0.0052	2.823e-06	-	+
rs42041	G	CDK6	chr7:92246744	C	G	rs42041	chr7:92246744	C	G	0	1	1	Weight	EFO_0004338	UKBB	Neale-B_UKBB_EUR_2017	-0.02763	0.002464	3.607e-29	-	+
rs42041	G	CDK6	chr7:92246744	C	G	rs42039	chr7:92244422	C	T	1	0.98508	1	Weight	EFO_0004338	23754948	GIANT_Weight_EUR_2013	-0.02371	0.005194	4.977e-06	-	+
rs42041	G	CDK6	chr7:92246744	C	G	rs42041	chr7:92246744	C	G	0	1	1	White blood cell count	EFO_0004586	27863252	Astle-W_Blood-Cell-Traits_EUR_2016	-0.02533	0.004147	1.007e-09	-	+
rs42041	G	CDK6	chr7:92246744	C	G	rs42041	chr7:92246744	C	G	0	1	1	Whole body fat mass	-	UKBB	Neale-B_UKBB_EUR_2017	-0.01724	0.002752	3.726e-10	-	+
rs42041	G	CDK6	chr7:92246744	C	G	rs42041	chr7:92246744	C	G	0	1	1	Whole body fat-free mass	-	UKBB	Neale-B_UKBB_EUR_2017	-0.02867	0.001783	3.766e-58	-	+
rs42041	G	CDK6	chr7:92246744	C	G	rs42041	chr7:92246744	C	G	0	1	1	Whole body water mass	-	UKBB	Neale-B_UKBB_EUR_2017	-0.02831	0.001786	1.455e-56	-	+
