# Supplementary material for: Genome-wide association study of eosinophilic granulomatosis with polyangiitis reveals genomic loci stratified by ANCA status
Source: Nat Commun. 2019 Nov 12;10:5120. doi: 10.1038/s41467-019-12515-9 (PMC6851141; doi:10.1038/s41467-019-12515-9)
Supplement: Supplementary file 3 — Supplementary Data 2 [file 41467_2019_12515_MOESM3_ESM.xlsx]

## Sheet: SuppData2
egpa.rsid	egpa.risk.allele	nearest.gene	ref_hg19_coordinates	ref_a1	ref_a2	eqtl_rsid	eqtl_hg19_coordinates	eqtl_a1	eqtl_a2	proxy	r2	dprime	tissue	exp_gene	exp_ensembl	probe	efo	study	pmid	dataset	ancestry	year	beta	se	p	direction	concordance
rs72689399	T	GPA33	chr1:167038121	T	C	rs146959444	chr1:167027268	C	T	1	1	1	Whole blood	CALHM1	-	3304785	NCIT_C16608	Joehanes R	28122634	Joehanes-R_eQTL_EUR_2017	Mixed	2017	0.0473	0.01047	6.334e-06	+	+
rs72689399	T	GPA33	chr1:167038121	T	C	rs72689399	chr1:167038121	T	C	0	1	1	Whole blood	GPA33	ENSG00000143167	-	NCIT_C16608	eQTLGen	eQTLGen	eQTLGen_eQTL_EUR_2018	European	2018	NA	NA	1.11e-20	-	-
rs72689399	T	GPA33	chr1:167038121	T	C	rs146959444	chr1:167027268	C	T	1	1	1	Brain cerebellum	ILDR2	ENSG00000143195.8	-	NCIT_C16608	GTEx	25954001	GTEx-V7_eQTL_EUR_2017	Unspecified	2015	1.099	0.2174	1.611e-06	+	+
rs72689399	T	GPA33	chr1:167038121	T	C	rs72689399	chr1:167038121	T	C	0	1	1	Whole blood	TADA1	ENSG00000152382	-	NCIT_C16608	eQTLGen	eQTLGen	eQTLGen_eQTL_EUR_2018	European	2018	NA	NA	2.22e-07	-	-
rs72946301	A	BCL2L11	chr2:111861838	A	G	rs72946301	chr2:111861838	A	G	0	1	1	Pituitary	-	ENSG00000204581.2	-	NCIT_C16608	GTEx	25954001	GTEx-V7_eQTL_EUR_2017	Unspecified	2015	0.6382	0.1304	3.125e-06	+	+
rs72946301	A	BCL2L11	chr2:111861838	A	G	rs143791406	chr2:111863994	C	CT	1	0.99004	1	Thyroid	-	ENSG00000204581.2	-	NCIT_C16608	GTEx	25954001	GTEx-V7_eQTL_EUR_2017	Unspecified	2015	0.3773	0.08162	5.423e-06	+	+
rs72946301	A	BCL2L11	chr2:111861838	A	G	rs72946301	chr2:111861838	A	G	0	1	1	Whole blood	AC108463.2	ENSG00000227992	-	NCIT_C16608	eQTLGen	eQTLGen	eQTLGen_eQTL_EUR_2018	European	2018	NA	NA	2.65e-06	-	-
rs72946301	A	BCL2L11	chr2:111861838	A	G	rs72946301	chr2:111861838	A	G	0	1	1	Whole blood	BCL2L11	ENSG00000153094	ENSG00000153094	NCIT_C16608	BIOSQTL	27918533	BIOSQTL_eQTL_EUR_2017	European	2017	NA	NA	2.051e-12	+	+
rs72946301	A	BCL2L11	chr2:111861838	A	G	rs72946301	chr2:111861838	A	G	0	1	1	Muscle skeletal	BCL2L11	ENSG00000153094.17	-	NCIT_C16608	GTEx	25954001	GTEx-V7_eQTL_EUR_2017	Unspecified	2015	0.2963	0.06309	3.57e-06	+	+
rs72946301	A	BCL2L11	chr2:111861838	A	G	rs72946301	chr2:111861838	A	G	0	1	1	Whole blood	BCL2L11	ENSG00000153094	-	NCIT_C16608	eQTLGen	eQTLGen	eQTLGen_eQTL_EUR_2018	European	2018	NA	NA	8.74e-37	+	+
rs9290877	C	LPP	chr3:188442480	C	T	rs9290877	chr3:188442480	C	T	0	1	1	Prefrontal cortex	EIF4E	-	201435_s_at	NCIT_C16608	Liu	20351726	GRASP	European	2010	NA	NA	1.46e-07	NA	NA
rs9290877	C	LPP	chr3:188442480	C	T	rs9290877	chr3:188442480	C	T	0	1	1	Whole blood	LPP	ENSG00000145012	-	NCIT_C16608	eQTLGen	eQTLGen	eQTLGen_eQTL_EUR_2018	European	2018	NA	NA	1.68e-09	-	-
rs9290877	C	LPP	chr3:188442480	C	T	rs9815874	chr3:188441161	T	C	1	0.991	1	Artery coronary	LPP	ENSG00000145012.8	-	NCIT_C16608	GTEx	25954001	GTEx-V7_eQTL_EUR_2017	Unspecified	2015	-0.1809	0.03886	8.736e-06	-	-
rs1837253	C	TSLP	chr5:110401872	C	T	rs1837253	chr5:110401872	C	T	0	1	1	Whole blood	UBE3A	-	3614087	NCIT_C16608	Joehanes R	28122634	Joehanes-R_eQTL_EUR_2017	Mixed	2017	-0.012	0.00243	7.838e-07	-	-
rs11745587	A	C5orf56	chr5:131796922	A	G	rs11745587	chr5:131796922	A	G	0	1	1	T cells	-	ENSG00000233006.1	-	NCIT_C16608	BLUEPRINT	27863251	BLUEPRINT_eQTL_EUR_2016	European	2016	0.6688	0.1077	5.394e-10	+	+
rs11745587	A	C5orf56	chr5:131796922	A	G	rs11745587	chr5:131796922	A	G	0	1	1	Whole blood	-	ENSG00000234290.2	-	NCIT_C16608	GTEx	25954001	GTEx-V6p_eQTL_EUR_2016	Unspecified	2015	-0.1893	0.03857	1.532e-06	-	-
rs11745587	A	C5orf56	chr5:131796922	A	G	rs11745587	chr5:131796922	A	G	0	1	1	Whole blood	-	ENSG00000234290.2	-	NCIT_C16608	GTEx	25954001	GTEx-V7_eQTL_EUR_2017	Unspecified	2015	-0.2059	0.03565	1.91e-08	-	-
rs11745587	A	C5orf56	chr5:131796922	A	G	rs10066308	chr5:131790616	A	G	1	0.80427	1	Muscle skeletal	-	ENSG00000233006.2	-	NCIT_C16608	GTEx	25954001	GTEx-V7_eQTL_EUR_2017	Unspecified	2015	-0.2129	0.04042	2.216e-07	-	-
rs11745587	A	C5orf56	chr5:131796922	A	G	rs11745587	chr5:131796922	A	G	0	1	1	Whole blood	AC034220.3	ENSG00000233006	ENSG00000233006	NCIT_C16608	BIOSQTL	27918533	BIOSQTL_eQTL_EUR_2017	European	2017	NA	NA	3.457e-15	+	+
rs11745587	A	C5orf56	chr5:131796922	A	G	rs11745587	chr5:131796922	A	G	0	1	1	Whole blood	AC034220.3	ENSG00000233006	-	NCIT_C16608	eQTLGen	eQTLGen	eQTLGen_eQTL_EUR_2018	European	2018	NA	NA	1.19e-31	+	+
rs11745587	A	C5orf56	chr5:131796922	A	G	rs11745587	chr5:131796922	A	G	0	1	1	Whole blood	AC116366.6	ENSG00000234290	ENSG00000234290	NCIT_C16608	BIOSQTL	27918533	BIOSQTL_eQTL_EUR_2017	European	2017	NA	NA	2.539e-06	-	-
rs11745587	A	C5orf56	chr5:131796922	A	G	rs11745587	chr5:131796922	A	G	0	1	1	Whole blood	AC116366.6	ENSG00000234290	-	NCIT_C16608	eQTLGen	eQTLGen	eQTLGen_eQTL_EUR_2018	European	2018	NA	NA	5.43e-11	-	-
rs11745587	A	C5orf56	chr5:131796922	A	G	rs11745587	chr5:131796922	A	G	0	1	1	Whole blood	ACSL6	ENSG00000164398	-	NCIT_C16608	eQTLGen	eQTLGen	eQTLGen_eQTL_EUR_2018	European	2018	NA	NA	3.49e-08	+	+
rs11745587	A	C5orf56	chr5:131796922	A	G	rs11745587	chr5:131796922	A	G	0	1	1	Whole blood	ACSL6;LOC100505572	-	2874920	NCIT_C16608	Joehanes R	28122634	Joehanes-R_eQTL_EUR_2017	Mixed	2017	0.0119	0.00183	8.5e-11	+	+
rs11745587	A	C5orf56	chr5:131796922	A	G	rs11745587	chr5:131796922	A	G	0	1	1	Whole blood	C5orf56	ENSG00000197536	chr_5_131755515_131755632	NCIT_C16608	BIOSQTL	27918533	BIOSQTL_eQTL_EUR_2017	European	2017	NA	NA	8.896e-06	-	-
rs11745587	A	C5orf56	chr5:131796922	A	G	rs11745587	chr5:131796922	A	G	0	1	1	Lymphoblastoid cell lines	C5orf56	ENSG00000197536.6	ENSG00000197536.6_131805732_131806600	NCIT_C16608	Geuvadis	24037378	Geuvadis_eQTL_EUR_2013	European	2013	NA	NA	1.284e-12	NA	NA
rs11745587	A	C5orf56	chr5:131796922	A	G	rs11745587	chr5:131796922	A	G	0	1	1	Whole blood	C5orf56	ENSG00000197536	-	NCIT_C16608	eQTLGen	eQTLGen	eQTLGen_eQTL_EUR_2018	European	2018	NA	NA	2.91e-06	+	+
rs11745587	A	C5orf56	chr5:131796922	A	G	rs6894249	chr5:131797547	G	A	1	0.82096	1	Whole blood	HINT1;LYRM7	-	2874686	NCIT_C16608	Joehanes R	28122634	Joehanes-R_eQTL_EUR_2017	Mixed	2017	-0.0234	0.00496	2.42e-06	-	-
rs11745587	A	C5orf56	chr5:131796922	A	G	rs11745587	chr5:131796922	A	G	0	1	1	Peripheral blood	IRF1	-	6250064	NCIT_C16608	Westra H	24013639	Westra-H_eQTL_EUR_2013	European	2013	NA	NA	9.961e-09	NA	NA
rs11745587	A	C5orf56	chr5:131796922	A	G	rs11745587	chr5:131796922	A	G	0	1	1	Whole blood	IRF1	ENSG00000125347	-	NCIT_C16608	eQTLGen	eQTLGen	eQTLGen_eQTL_EUR_2018	European	2018	NA	NA	1.71e-09	-	-
rs11745587	A	C5orf56	chr5:131796922	A	G	rs11745587	chr5:131796922	A	G	0	1	1	T cells	MIR3936	ENSG00000263597.1	-	NCIT_C16608	BLUEPRINT	27863251	BLUEPRINT_eQTL_EUR_2016	European	2016	0.5181	0.1099	2.431e-06	+	+
rs11745587	A	C5orf56	chr5:131796922	A	G	rs6894249	chr5:131797547	G	A	1	0.82096	1	Whole blood	MIR3936	ENSG00000263597	-	NCIT_C16608	eQTLGen	eQTLGen	eQTLGen_eQTL_EUR_2018	European	2018	NA	NA	7.76e-06	+	+
rs11745587	A	C5orf56	chr5:131796922	A	G	rs11745587	chr5:131796922	A	G	0	1	1	Monocytes	P4HA2	ENSG00000072682.12	-	NCIT_C16608	BLUEPRINT	27863251	BLUEPRINT_eQTL_EUR_2016	European	2016	0.4865	0.1026	2.132e-06	+	+
rs11745587	A	C5orf56	chr5:131796922	A	G	rs11745587	chr5:131796922	A	G	0	1	1	Neutrophils	P4HA2	ENSG00000072682.12	-	NCIT_C16608	BLUEPRINT	27863251	BLUEPRINT_eQTL_EUR_2016	European	2016	0.4722	0.1013	3.164e-06	+	+
rs11745587	A	C5orf56	chr5:131796922	A	G	rs11745587	chr5:131796922	A	G	0	1	1	Whole blood	P4HA2	-	2875257	NCIT_C16608	Joehanes R	28122634	Joehanes-R_eQTL_EUR_2017	Mixed	2017	0.0428	0.00668	1.608e-10	+	+
rs11745587	A	C5orf56	chr5:131796922	A	G	rs6894249	chr5:131797547	G	A	1	0.82096	1	Testis	P4HA2	ENSG00000072682.14	-	NCIT_C16608	GTEx	25954001	GTEx-V7_eQTL_EUR_2017	Unspecified	2015	-0.2233	0.04688	3.789e-06	-	-
rs11745587	A	C5orf56	chr5:131796922	A	G	rs6894249	chr5:131797547	G	A	1	0.82096	1	Thyroid	P4HA2	ENSG00000072682.14	-	NCIT_C16608	GTEx	25954001	GTEx-V7_eQTL_EUR_2017	Unspecified	2015	-0.1731	0.03685	3.872e-06	-	-
rs11745587	A	C5orf56	chr5:131796922	A	G	rs6894249	chr5:131797547	G	A	1	0.82096	1	Lymphoblastoid cell lines	P4HA2	-	ILMN_2381697	NCIT_C16608	MuTHER	22941192	MuTHER_eQTL_EUR_2012	European	2012	-0.09659	0.02138	6.217e-06	-	-
rs11745587	A	C5orf56	chr5:131796922	A	G	rs10066308	chr5:131790616	A	G	1	0.80427	1	Whole blood	P4HA2	ENSG00000072682	ENSG00000072682	NCIT_C16608	BIOSQTL	27918533	BIOSQTL_eQTL_EUR_2017	European	2017	NA	NA	4.363e-07	-	-
rs11745587	A	C5orf56	chr5:131796922	A	G	rs10066308	chr5:131790616	A	G	1	0.80427	1	Whole blood	P4HA2	ENSG00000072682	-	NCIT_C16608	eQTLGen	eQTLGen	eQTLGen_eQTL_EUR_2018	European	2018	NA	NA	5.01e-10	-	-
rs11745587	A	C5orf56	chr5:131796922	A	G	rs11745587	chr5:131796922	A	G	0	1	1	Neutrophils	RAD50	ENSG00000113522.9	-	NCIT_C16608	BLUEPRINT	27863251	BLUEPRINT_eQTL_EUR_2016	European	2016	0.4493	0.1013	9.227e-06	+	+
rs11745587	A	C5orf56	chr5:131796922	A	G	rs11745587	chr5:131796922	A	G	0	1	1	Whole blood	RAD50	ENSG00000113522	-	NCIT_C16608	eQTLGen	eQTLGen	eQTLGen_eQTL_EUR_2018	European	2018	NA	NA	6.12e-10	+	+
rs11745587	A	C5orf56	chr5:131796922	A	G	rs11745587	chr5:131796922	A	G	0	1	1	Peripheral blood monocytes	SLC22A4	-	-	NCIT_C16608	Zeller	20502693	GRASP	European	2010	NA	NA	1.03e-06	NA	NA
rs11745587	A	C5orf56	chr5:131796922	A	G	rs11745587	chr5:131796922	A	G	0	1	1	Peripheral blood	SLC22A4	-	6040398	NCIT_C16608	Westra H	24013639	Westra-H_eQTL_EUR_2013	European	2013	NA	NA	5.934e-46	NA	NA
rs11745587	A	C5orf56	chr5:131796922	A	G	rs11745587	chr5:131796922	A	G	0	1	1	Whole blood	SLC22A4	ENSG00000197208	-	NCIT_C16608	eQTLGen	eQTLGen	eQTLGen_eQTL_EUR_2018	European	2018	NA	NA	5.05e-54	+	+
rs11745587	A	C5orf56	chr5:131796922	A	G	rs6894249	chr5:131797547	G	A	1	0.82096	1	Whole blood	SLC22A4	ENSG00000197208	ENSG00000197208	NCIT_C16608	BIOSQTL	27918533	BIOSQTL_eQTL_EUR_2017	European	2017	NA	NA	4.536e-06	+	+
rs11745587	A	C5orf56	chr5:131796922	A	G	rs11745587	chr5:131796922	A	G	0	1	1	Whole blood	SLC22A4;AC034220.3	ENSG00000197208;ENSG00000233006	ENSG00000197208;ENSG00000233006	NCIT_C16608	BIOSQTL	27918533	BIOSQTL_eQTL_EUR_2017	European	2017	NA	NA	1.002e-12	+	+
rs11745587	A	C5orf56	chr5:131796922	A	G	rs11745587	chr5:131796922	A	G	0	1	1	Whole blood	SLC22A4;LOC553103	-	2828479	NCIT_C16608	Joehanes R	28122634	Joehanes-R_eQTL_EUR_2017	Mixed	2017	0.0245	0.00293	8.539e-17	+	+
rs11745587	A	C5orf56	chr5:131796922	A	G	rs11745587	chr5:131796922	A	G	0	1	1	Whole blood	SLC22A5	ENSG00000197375	ENSG00000197375	NCIT_C16608	BIOSQTL	27918533	BIOSQTL_eQTL_EUR_2017	European	2017	NA	NA	1.183e-105	+	+
rs11745587	A	C5orf56	chr5:131796922	A	G	rs11745587	chr5:131796922	A	G	0	1	1	Monocytes	SLC22A5	ENSG00000197375.7	-	NCIT_C16608	BLUEPRINT	27863251	BLUEPRINT_eQTL_EUR_2016	European	2016	0.5647	0.1016	2.69e-08	+	+
rs11745587	A	C5orf56	chr5:131796922	A	G	rs11745587	chr5:131796922	A	G	0	1	1	T cells	SLC22A5	ENSG00000197375.7	-	NCIT_C16608	BLUEPRINT	27863251	BLUEPRINT_eQTL_EUR_2016	European	2016	0.5465	0.11	6.689e-07	+	+
rs11745587	A	C5orf56	chr5:131796922	A	G	rs11745587	chr5:131796922	A	G	0	1	1	Peripheral blood monocytes	SLC22A5	-	-	NCIT_C16608	Zeller	20502693	GRASP	European	2010	NA	NA	4.35e-12	NA	NA
rs11745587	A	C5orf56	chr5:131796922	A	G	rs11745587	chr5:131796922	A	G	0	1	1	Brain nucleus accumbens basal ganglia	SLC22A5	ENSG00000197375.8	-	NCIT_C16608	GTEx	25954001	GTEx-V7_eQTL_EUR_2017	Unspecified	2015	-0.3425	0.0688	2.437e-06	-	-
rs11745587	A	C5orf56	chr5:131796922	A	G	rs11745587	chr5:131796922	A	G	0	1	1	Skin not sun exposed suprapubic	SLC22A5	ENSG00000197375.8	-	NCIT_C16608	GTEx	25954001	GTEx-V7_eQTL_EUR_2017	Unspecified	2015	0.2059	0.04411	4.69e-06	+	+
rs11745587	A	C5orf56	chr5:131796922	A	G	rs11745587	chr5:131796922	A	G	0	1	1	Skin sun exposed lower leg	SLC22A5	ENSG00000197375.8	-	NCIT_C16608	GTEx	25954001	GTEx-V7_eQTL_EUR_2017	Unspecified	2015	0.2038	0.03974	4.895e-07	+	+
rs11745587	A	C5orf56	chr5:131796922	A	G	rs11745587	chr5:131796922	A	G	0	1	1	Lymphoblastoid cell lines	SLC22A5	-	ILMN_1699357	NCIT_C16608	MuTHER	22941192	MuTHER_eQTL_EUR_2012	European	2012	0.07552	0.01184	1.813e-10	+	+
rs11745587	A	C5orf56	chr5:131796922	A	G	rs11745587	chr5:131796922	A	G	0	1	1	Peripheral blood	SLC22A5	-	7050180	NCIT_C16608	Westra H	24013639	Westra-H_eQTL_EUR_2013	European	2013	NA	NA	1.369e-50	NA	NA
rs11745587	A	C5orf56	chr5:131796922	A	G	rs11745587	chr5:131796922	A	G	0	1	1	Whole blood	SLC22A5	ENSG00000197375	-	NCIT_C16608	eQTLGen	eQTLGen	eQTLGen_eQTL_EUR_2018	European	2018	NA	NA	3.27000000000002e-310	+	+
rs11745587	A	C5orf56	chr5:131796922	A	G	rs11745587	chr5:131796922	A	G	0	1	1	Monocytes	SLC22A5	-	-	NCIT_C16608	Fairfax B	22446964	eQTL_2017	European	2012	NA	NA	1.99e-13	NA	NA
rs11745587	A	C5orf56	chr5:131796922	A	G	rs11745587	chr5:131796922	A	G	0	1	1	Blood	SLC22A5	-	-	NCIT_C16608	Fairfax B	24604202	eQTL_2017	European	2014	NA	NA	1.07e-19	NA	NA
rs11745587	A	C5orf56	chr5:131796922	A	G	rs6894249	chr5:131797547	G	A	1	0.82096	1	Neutrophils	SLC22A5	ENSG00000197375.7	-	NCIT_C16608	BLUEPRINT	27863251	BLUEPRINT_eQTL_EUR_2016	European	2016	0.4847	0.1016	1.832e-06	+	+
rs11745587	A	C5orf56	chr5:131796922	A	G	rs6894249	chr5:131797547	G	A	1	0.82096	1	Artery tibial	SLC22A5	ENSG00000197375.8	-	NCIT_C16608	GTEx	25954001	GTEx-V7_eQTL_EUR_2017	Unspecified	2015	0.2481	0.04887	6.491e-07	+	+
rs11745587	A	C5orf56	chr5:131796922	A	G	rs6894249	chr5:131797547	G	A	1	0.82096	1	Thyroid	SLC22A5	ENSG00000197375.8	-	NCIT_C16608	GTEx	25954001	GTEx-V7_eQTL_EUR_2017	Unspecified	2015	0.1459	0.03231	8.762e-06	+	+
rs11745587	A	C5orf56	chr5:131796922	A	G	rs6894249	chr5:131797547	G	A	1	0.82096	1	Lymphoblastoid cell lines	SLC22A5	ENSG00000197375.7	ENSG00000197375.7_131729877_131731306	NCIT_C16608	Geuvadis	24037378	Geuvadis_eQTL_EUR_2013	European	2013	NA	NA	9.009e-08	NA	NA
rs11745587	A	C5orf56	chr5:131796922	A	G	rs10066308	chr5:131790616	A	G	1	0.80427	1	Skin sun exposed lower leg	SLC22A5	ENSG00000197375.8	-	NCIT_C16608	GTEx	25954001	GTEx-V6p_eQTL_EUR_2016	Unspecified	2015	0.282	0.05484	5.316e-07	+	+
rs11745587	A	C5orf56	chr5:131796922	A	G	rs10066308	chr5:131790616	A	G	1	0.80427	1	Whole blood	SLC22A5	ENSG00000197375.8	-	NCIT_C16608	GTEx	25954001	GTEx-V6p_eQTL_EUR_2016	Unspecified	2015	0.3434	0.06746	6.348e-07	+	+
rs11745587	A	C5orf56	chr5:131796922	A	G	rs10066308	chr5:131790616	A	G	1	0.80427	1	Esophagus mucosa	SLC22A5	ENSG00000197375.8	-	NCIT_C16608	GTEx	25954001	GTEx-V7_eQTL_EUR_2017	Unspecified	2015	0.2556	0.04132	2.087e-09	+	+
rs11745587	A	C5orf56	chr5:131796922	A	G	rs10066308	chr5:131790616	A	G	1	0.80427	1	Whole blood	SLC22A5	ENSG00000197375.8	-	NCIT_C16608	GTEx	25954001	GTEx-V7_eQTL_EUR_2017	Unspecified	2015	0.3382	0.05871	2.058e-08	+	+
rs11745587	A	C5orf56	chr5:131796922	A	G	rs11745587	chr5:131796922	A	G	0	1	1	Whole blood	SLC22A5;AC034220.3	ENSG00000197375;ENSG00000233006	ENSG00000197375;ENSG00000233006	NCIT_C16608	BIOSQTL	27918533	BIOSQTL_eQTL_EUR_2017	European	2017	NA	NA	7.354e-17	+	+
rs11745587	A	C5orf56	chr5:131796922	A	G	rs11745587	chr5:131796922	A	G	0	1	1	Whole blood	SLC22A5;SLC22A4	-	2828520	NCIT_C16608	Joehanes R	28122634	Joehanes-R_eQTL_EUR_2017	Mixed	2017	0.0336	0.00245	3.639e-42	+	+
rs11745587	A	C5orf56	chr5:131796922	A	G	rs6894249	chr5:131797547	G	A	1	0.82096	1	Whole blood	Y_RNA	ENSG00000202533	ENSG00000202533	NCIT_C16608	BIOSQTL	27918533	BIOSQTL_eQTL_EUR_2017	European	2017	NA	NA	1.393e-06	+	+
rs11745587	A	C5orf56	chr5:131796922	A	G	rs6894249	chr5:131797547	G	A	1	0.82096	1	Whole blood	Y_RNA	ENSG00000202533	-	NCIT_C16608	eQTLGen	eQTLGen	eQTLGen_eQTL_EUR_2018	European	2018	NA	NA	3.62e-07	+	+
rs6454802	C	BACH2	chr6:90814199	C	T	rs6454802	chr6:90814199	C	T	0	1	1	Whole blood	BACH2	ENSG00000112182	ENSG00000112182	NCIT_C16608	BIOSQTL	27918533	BIOSQTL_eQTL_EUR_2017	European	2017	NA	NA	3.293e-12	+	+
rs6454802	C	BACH2	chr6:90814199	C	T	rs6454802	chr6:90814199	C	T	0	1	1	T cells	BACH2	ENSG00000112182.9	-	NCIT_C16608	BLUEPRINT	27863251	BLUEPRINT_eQTL_EUR_2016	European	2016	0.6083	0.1053	7.629e-09	+	+
rs6454802	C	BACH2	chr6:90814199	C	T	rs6454802	chr6:90814199	C	T	0	1	1	Peripheral blood	BACH2	-	7650440	NCIT_C16608	Westra H	24013639	Westra-H_eQTL_EUR_2013	European	2013	NA	NA	2.279e-07	NA	NA
rs6454802	C	BACH2	chr6:90814199	C	T	rs6454802	chr6:90814199	C	T	0	1	1	Whole blood	BACH2	ENSG00000112182	-	NCIT_C16608	eQTLGen	eQTLGen	eQTLGen_eQTL_EUR_2018	European	2018	NA	NA	1.71e-34	+	+
rs42041	G	CDK6	chr7:92246744	C	G	rs42039	chr7:92244422	C	T	1	0.98508	1	Whole blood	ALCAM	ENSG00000170017	-	NCIT_C16608	eQTLGen	eQTLGen	eQTLGen_eQTL_EUR_2018	European	2018	NA	NA	2.88e-06	-	+
rs42041	G	CDK6	chr7:92246744	C	G	rs42041	chr7:92246744	C	G	0	1	1	Testis	CDK6	ENSG00000105810.5	-	NCIT_C16608	GTEx	25954001	GTEx-V6p_eQTL_EUR_2016	Unspecified	2015	0.3023	0.06059	2.046e-06	+	-
rs42041	G	CDK6	chr7:92246744	C	G	rs42039	chr7:92244422	C	T	1	0.98508	1	Peripheral blood monocytes	DHRS3	-	-	NCIT_C16608	Zeller	20502693	GRASP	European	2010	NA	NA	9.6e-06	NA	NA
rs42041	G	CDK6	chr7:92246744	C	G	rs42039	chr7:92244422	C	T	1	0.98508	1	Whole blood	EIF2C4	ENSG00000134698	-	NCIT_C16608	eQTLGen	eQTLGen	eQTLGen_eQTL_EUR_2018	European	2018	NA	NA	7.59e-06	-	+
rs42041	G	CDK6	chr7:92246744	C	G	rs42041	chr7:92246744	C	G	0	1	1	Whole blood	GATAD1	ENSG00000157259	ENSG00000157259	NCIT_C16608	BIOSQTL	27918533	BIOSQTL_eQTL_EUR_2017	European	2017	NA	NA	9.477e-07	+	-
rs42041	G	CDK6	chr7:92246744	C	G	rs42041	chr7:92246744	C	G	0	1	1	Peripheral blood monocytes	GATAD1	-	-	NCIT_C16608	Zeller	20502693	GRASP	European	2010	NA	NA	7.28e-06	NA	NA
rs42041	G	CDK6	chr7:92246744	C	G	rs42041	chr7:92246744	C	G	0	1	1	Cells transformed fibroblasts	GATAD1	ENSG00000157259.6	-	NCIT_C16608	GTEx	25954001	GTEx-V6p_eQTL_EUR_2016	Unspecified	2015	0.2012	0.03837	3.546e-07	+	-
rs42041	G	CDK6	chr7:92246744	C	G	rs42041	chr7:92246744	C	G	0	1	1	Cells transformed fibroblasts	GATAD1	ENSG00000157259.6	-	NCIT_C16608	GTEx	25954001	GTEx-V7_eQTL_EUR_2017	Unspecified	2015	0.1819	0.03807	3.033e-06	+	-
rs42041	G	CDK6	chr7:92246744	C	G	rs42041	chr7:92246744	C	G	0	1	1	Whole blood	GATAD1	-	3012633	NCIT_C16608	Joehanes R	28122634	Joehanes-R_eQTL_EUR_2017	Mixed	2017	0.0143	0.00296	1.369e-06	+	-
rs42041	G	CDK6	chr7:92246744	C	G	rs42041	chr7:92246744	C	G	0	1	1	Whole blood	GATAD1	ENSG00000157259	-	NCIT_C16608	eQTLGen	eQTLGen	eQTLGen_eQTL_EUR_2018	European	2018	NA	NA	8.12e-24	+	-
rs42041	G	CDK6	chr7:92246744	C	G	rs42043	chr7:92247333	A	G	1	1	1	Thyroid	GATAD1	ENSG00000157259.6	-	NCIT_C16608	GTEx	25954001	GTEx-V7_eQTL_EUR_2017	Unspecified	2015	0.1703	0.03745	7.584e-06	+	-
rs42041	G	CDK6	chr7:92246744	C	G	rs42041	chr7:92246744	C	G	0	1	1	Whole blood	GATAD1;AC007566.10	ENSG00000157259;ENSG00000244055	ENSG00000157259;ENSG00000244055	NCIT_C16608	BIOSQTL	27918533	BIOSQTL_eQTL_EUR_2017	European	2017	NA	NA	5.457e-09	+	-
rs42041	G	CDK6	chr7:92246744	C	G	rs42039	chr7:92244422	C	T	1	0.98508	1	Whole blood	HEY1	ENSG00000164683	-	NCIT_C16608	eQTLGen	eQTLGen	eQTLGen_eQTL_EUR_2018	European	2018	NA	NA	9.25e-11	+	-
rs42041	G	CDK6	chr7:92246744	C	G	rs42041	chr7:92246744	C	G	0	1	1	Peripheral blood	ILK	-	3140519	NCIT_C16608	Westra H	24013639	Westra-H_eQTL_EUR_2013	European	2013	NA	NA	9.671e-06	NA	NA
rs42041	G	CDK6	chr7:92246744	C	G	rs42041	chr7:92246744	C	G	0	1	1	Whole blood	KRIT1	ENSG00000001631	-	NCIT_C16608	eQTLGen	eQTLGen	eQTLGen_eQTL_EUR_2018	European	2018	NA	NA	3.08e-06	+	-
rs42041	G	CDK6	chr7:92246744	C	G	rs42039	chr7:92244422	C	T	1	0.98508	1	Whole blood	NRG1	ENSG00000157168	-	NCIT_C16608	eQTLGen	eQTLGen	eQTLGen_eQTL_EUR_2018	European	2018	NA	NA	9.2e-07	-	+
rs42041	G	CDK6	chr7:92246744	C	G	rs42039	chr7:92244422	C	T	1	0.98508	1	Whole blood	P2RY13	ENSG00000181631	-	NCIT_C16608	eQTLGen	eQTLGen	eQTLGen_eQTL_EUR_2018	European	2018	NA	NA	2.26e-07	-	+
rs42041	G	CDK6	chr7:92246744	C	G	rs42039	chr7:92244422	C	T	1	0.98508	1	Whole blood	SORT1	ENSG00000134243	-	NCIT_C16608	eQTLGen	eQTLGen	eQTLGen_eQTL_EUR_2018	European	2018	NA	NA	4.4e-08	-	+
rs42041	G	CDK6	chr7:92246744	C	G	rs42039	chr7:92244422	C	T	1	0.98508	1	Whole blood	TDP2	ENSG00000111802	-	NCIT_C16608	eQTLGen	eQTLGen	eQTLGen_eQTL_EUR_2018	European	2018	NA	NA	8.25e-06	+	-
rs42041	G	CDK6	chr7:92246744	C	G	rs42039	chr7:92244422	C	T	1	0.98508	1	Whole blood	TOM1	ENSG00000100284	-	NCIT_C16608	eQTLGen	eQTLGen	eQTLGen_eQTL_EUR_2018	European	2018	NA	NA	5.26e-07	+	-
rs78478398	C	PPP1R12A	chr12:80428530	C	T	rs78478398	chr12:80428530	C	T	0	1	1	Skin sun exposed lower leg	OTOGL	ENSG00000165899.6	-	NCIT_C16608	GTEx	25954001	GTEx-V7_eQTL_EUR_2017	Unspecified	2015	0.6621	0.1465	8.512e-06	+	+
rs78478398	C	PPP1R12A	chr12:80428530	C	T	rs17006301	chr12:80413767	G	A	1	0.97626	1	Lung	OTOGL	ENSG00000165899.6	-	NCIT_C16608	GTEx	25954001	GTEx-V7_eQTL_EUR_2017	Unspecified	2015	0.6353	0.1391	7.109e-06	+	+
