# Supplementary material for: Genome-wide association study of eosinophilic granulomatosis with polyangiitis reveals genomic loci stratified by ANCA status
Source: Nat Commun. 2019 Nov 12;10:5120. doi: 10.1038/s41467-019-12515-9 (PMC6851141; doi:10.1038/s41467-019-12515-9)
Supplement: Supplementary file 4 — Supplementary Data 3 [file 41467_2019_12515_MOESM4_ESM.xlsx]

## Sheet: SuppData3
egpa.variant	chr	egpa.variant.pos	trait	trait.assoc.variant.rsid	gwas.variant.pos	gwas.trait.p.value	distance.to.gwas.variant	pubMedID	author	pubDate
rs72689399	1	167038121	Highest math class taken (MTAG)	rs12065238	166101602	2e-10	936519	30038396	Lee JJ	2018-07-23
rs72689399	1	167038121	Educational attainment (years of education)	rs12065238	166101602	4e-08	936519	30038396	Lee JJ	2018-07-23
rs72689399	1	167038121	Educational attainment (MTAG)	rs12065238	166101602	7e-10	936519	30038396	Lee JJ	2018-07-23
rs72689399	1	167038121	General cognitive ability	rs115688341	166167723	4e-06	870398	29844566	Davies G	2018-05-29
rs72689399	1	167038121	Monocyte chemoattractant protein-1 levels	rs34762195	166317021	5e-06	721100	27989323	Ahola-Olli AV	2016-12-13
rs72689399	1	167038121	Adolescent idiopathic scoliosis	rs1442502	166548317	9e-07	489804	30019117	Liu J	2018-07-17
rs72689399	1	167038121	Parental extreme longevity (95 years and older)	rs41269672	166594501	8e-06	443620	27015805	Pilling LC	2016-03-23
rs72689399	1	167038121	Adolescent idiopathic scoliosis	rs565418	166649076	1e-07	389045	30019117	Liu J	2018-07-17
rs72689399	1	167038121	Schizophrenia	rs513088	166669936	7e-06	368185	26198764	Goes FS	2015-07-21
rs72689399	1	167038121	Osteoarthritis of the knee (with total joint replacement)	rs858818	166774997	5e-06	263124	29436472	Casalone E	2018-02-07
rs72689399	1	167038121	Post-traumatic stress disorder	rs2312236	166794217	3e-06	243904	25456346	Nievergelt CM	2014-10-30
rs72689399	1	167038121	Schizophrenia	rs1040393	166861596	7e-06	176525	26198764	Goes FS	2015-07-21
rs72689399	1	167038121	Refractive astigmatism	rs6688613	166951869	3e-06	86252	25367360	Li Q	2014-11-04
rs72689399	1	167038121	QRS duration in Tripanosoma cruzi seropositivity	rs73028893	167046455	6e-06	-8334	24324551	Deng X	2013-11-20
rs72689399	1	167038121	Liver enzyme levels	rs9803659	167156500	4e-06	-118379	18940312	Yuan X	2008-10-10
rs72689399	1	167038121	Coronary artery calcified atherosclerotic plaque (90 or 130 HU threshold) in type 2 diabetes	rs2861451	167312409	3e-06	-274288	29221444	Divers J	2017-12-08
rs72689399	1	167038121	Diastolic blood pressure	rs7524019	167367193	3e-09	-329072	30224653	Evangelou E	2018-09-17
rs72689399	1	167038121	Coronary artery calcified atherosclerotic plaque score in type 2 diabetes	rs58957777	167367660	7e-06	-329539	29221444	Divers J	2017-12-08
rs72689399	1	167038121	Rheumatoid arthritis	rs840016	167408670	2e-06	-370549	20453842	Stahl EA	2010-05-09
rs72689399	1	167038121	Celiac disease or Rheumatoid arthritis	rs864537	167411384	2e-11	-373263	21383967	Zhernakova A	2011-02-24
rs72689399	1	167038121	Celiac disease	rs864537	167411384	4e-07	-373263	20190752	Dubois PC	2010-02-28
rs72689399	1	167038121	Systemic sclerosis	rs2056626	167420425	6e-06	-382304	29293537	Gorlova OY	2018-01-02
rs72689399	1	167038121	Systemic sclerosis	rs2056626	167420425	3e-06	-382304	21779181	Gorlova O	2011-07-14
rs72689399	1	167038121	Systemic sclerosis	rs2056626	167420425	1e-06	-382304	21750679	Allanore Y	2011-07-07
rs72689399	1	167038121	Systemic sclerosis	rs2056626	167420425	3e-09	-382304	20383147	Radstake TR	2010-04-11
rs72689399	1	167038121	Asthma (moderate or severe)	rs7523907	167427247	5e-09	-389126	30552067	Shrine N	2018-12-11
rs72689399	1	167038121	Allergic disease (asthma, hay fever or eczema)	rs2988277	167431352	4e-14	-393231	29083406	Ferreira MA	2017-10-30
rs72689399	1	167038121	Asthma	rs1723018	167433420	1e-08	-395299	27182965	Pickrell JK	2016-05-16
rs72689399	1	167038121	Blood protein levels	rs7513428	167515272	1e-20	-477151	29875488	Sun BB	2018-06-06
rs72689399	1	167038121	Blood protein levels	rs7516079	167515797	5e-28	-477676	30072576	Emilsson V	2018-08-02
rs72689399	1	167038121	Alzheimer's disease (late onset)	rs4145462	167718499	1e-06	-680378	22881374	Cummings AC	2012-09-01
rs72689399	1	167038121	Post bronchodilator FEV1/FVC ratio in COPD	rs77928077	167731461	5e-06	-693340	26634245	Lutz SM	2015-12-03
rs72689399	1	167038121	Schizophrenia	rs10489202	167903079	1e-08	-864958	22037555	Shi Y	2011-10-30
rs72946301	2	111861838	Neuroticism	rs10496435	110929173	8e-06	932665	27089181	Okbay A	2016-04-18
rs72946301	2	111861838	Lymphocyte percentage of white cells	rs10210955	111599282	7e-16	262556	27863252	Astle WJ	2016-11-17
rs72946301	2	111861838	IgA nephropathy	rs4849121	111599706	4e-07	262132	22197929	Yu XQ	2011-12-25
rs72946301	2	111861838	Total cholesterol levels	rs13395354	111600519	2e-09	261319	30275531	Klarin D	2018-10-01
rs72946301	2	111861838	Lymphocyte counts	rs7576541	111607401	1e-19	254437	27863252	Astle WJ	2016-11-17
rs72946301	2	111861838	Rheumatoid arthritis	rs6732565	111607832	2e-06	254006	30423114	Laufer VA	2018-11-13
rs72946301	2	111861838	Rheumatoid arthritis	rs6732565	111607832	9e-09	254006	24390342	Okada Y	2013-12-25
rs72946301	2	111861838	Rheumatoid arthritis	rs6732565	111607832	3e-08	254006	24390342	Okada Y	2013-12-25
rs72946301	2	111861838	Red blood cell count	rs10197140	111609943	8e-20	251895	27863252	Astle WJ	2016-11-17
rs72946301	2	111861838	Mean corpuscular volume	rs10197140	111609943	8e-25	251895	27863252	Astle WJ	2016-11-17
rs72946301	2	111861838	Mean corpuscular hemoglobin	rs10197140	111609943	8e-24	251895	27863252	Astle WJ	2016-11-17
rs72946301	2	111861838	Type 1 diabetes	rs4849135	111615079	4e-08	246759	25751624	Onengut-Gumuscu S	2015-04-01
rs72946301	2	111861838	Chronic lymphocytic leukemia	rs13401811	111616104	2e-18	245734	23770605	Berndt SI	2013-06-16
rs72946301	2	111861838	Neutrophil percentage of white cells	rs2341873	111626734	2e-09	235104	27863252	Astle WJ	2016-11-17
rs72946301	2	111861838	HDL cholesterol	rs6720034	111664756	2e-09	197082	30275531	Klarin D	2018-10-01
rs72946301	2	111861838	Glaucoma (primary open-angle)	rs3789134	111680155	2e-09	181683	29891935	Choquet H	2018-06-11
rs72946301	2	111861838	Alopecia areata	rs3789129	111698040	2e-08	163798	25608926	Betz RC	2015-01-22
rs72946301	2	111861838	Economic and political preferences (immigration/crime)	rs3789119	111707405	4e-06	154433	22566634	Benjamin DJ	2012-05-07
rs72946301	2	111861838	Attention function in attention deficit hyperactive disorder	rs2341917	111711089	3e-07	150749	26174813	Alemany S	2015-07-14
rs72946301	2	111861838	Attention function in attention deficit hyperactive disorder	rs2341917	111711089	2e-06	150749	26174813	Alemany S	2015-07-14
rs72946301	2	111861838	Colorectal cancer (diet interaction)	rs4849303	111728482	1e-06	133356	24743840	Figueiredo JC	2014-04-17
rs72946301	2	111861838	Red blood cell count	rs56088557	111736823	3e-15	125015	27863252	Astle WJ	2016-11-17
rs72946301	2	111861838	Monocyte count	rs2062225	111750872	7e-20	110966	27863252	Astle WJ	2016-11-17
rs72946301	2	111861838	Monocyte percentage of white cells	rs150449635	111752151	1e-31	109687	27863252	Astle WJ	2016-11-17
rs72946301	2	111861838	Monocyte count	rs150449635	111752151	3e-27	109687	27863252	Astle WJ	2016-11-17
rs72946301	2	111861838	Granulocyte percentage of myeloid white cells	rs150449635	111752151	5e-25	109687	27863252	Astle WJ	2016-11-17
rs72946301	2	111861838	Albumin-globulin ratio	rs1157083	111754921	2e-13	106917	29403010	Kanai M	2018-02-05
rs72946301	2	111861838	Adolescent idiopathic scoliosis	rs4848366	111762926	1e-20	98912	30019117	Liu J	2018-07-17
rs72946301	2	111861838	Non-albumin protein levels	rs4848367	111774638	3e-15	87200	29403010	Kanai M	2018-02-05
rs72946301	2	111861838	Monocyte percentage of white cells	rs56068469	111786637	2e-21	75201	27863252	Astle WJ	2016-11-17
rs72946301	2	111861838	Granulocyte percentage of myeloid white cells	rs56068469	111786637	9e-24	75201	27863252	Astle WJ	2016-11-17
rs72946301	2	111861838	Neutrophil percentage of white cells	rs3789088	111790804	2e-11	71034	27863252	Astle WJ	2016-11-17
rs72946301	2	111861838	Monocyte count	rs3789088	111790804	1e-18	71034	27863252	Astle WJ	2016-11-17
rs72946301	2	111861838	Monocyte count	rs3789087	111791653	1e-10	70185	29403010	Kanai M	2018-02-05
rs72946301	2	111861838	Chronic lymphocytic leukemia	rs17483466	111797458	4e-17	64380	23770605	Berndt SI	2013-06-16
rs72946301	2	111861838	Chronic lymphocytic leukemia	rs17483466	111797458	5e-09	64380	22700719	Slager SL	2012-06-13
rs72946301	2	111861838	Chronic lymphocytic leukemia	rs17483466	111797458	2e-10	64380	18758461	Di Bernardo MC	2008-08-31
rs72946301	2	111861838	Diastolic blood pressure x smoking status (current vs non-current) interaction (2df test)	rs116008367	111807546	3e-08	54292	29455858	Sung YJ	2018-02-15
rs72946301	2	111861838	Alopecia areata	rs12986962	111808558	9e-06	53280	25608926	Betz RC	2015-01-22
rs72946301	2	111861838	Mean corpuscular volume	rs4848370	111811665	2e-27	50173	27863252	Astle WJ	2016-11-17
rs72946301	2	111861838	Mean corpuscular hemoglobin	rs4848370	111811665	1e-27	50173	27863252	Astle WJ	2016-11-17
rs72946301	2	111861838	Serous invasive ovarian cancer	rs2165109	111818658	4e-07	43180	28346442	Phelan CM	2017-03-27
rs72946301	2	111861838	Invasive epithelial ovarian cancer	rs2165109	111818658	8e-07	43180	28346442	Phelan CM	2017-03-27
rs72946301	2	111861838	High-grade serous ovarian cancer	rs2165109	111818658	4e-07	43180	28346442	Phelan CM	2017-03-27
rs72946301	2	111861838	Epithelial ovarian cancer	rs2165109	111818658	2e-08	43180	28346442	Phelan CM	2017-03-27
rs72946301	2	111861838	Chronic lymphocytic leukemia	rs58055674	111831793	2e-27	30045	28165464	Law PJ	2017-02-06
rs72946301	2	111861838	Chronic lymphocytic leukemia	rs58055674	111831793	5e-20	30045	26956414	Berndt SI	2016-03-09
rs72946301	2	111861838	White blood cell types	rs7578982	111836538	4e-07	25300	21738478	Okada Y	2011-06-30
rs72946301	2	111861838	Red blood cell traits	rs10207392	111849659	4e-11	12179	23222517	van der Harst P	2012-12-05
rs72946301	2	111861838	B-cell malignancies (chronic lymphocytic leukemia, Hodgkin lymphoma or multiple myeloma) (pleiotropy)	rs12711846	111856293	3e-14	5545	28112199	Law PJ	2017-01-23
rs72946301	2	111861838	Chronic lymphocytic leukemia	rs1439287	111871897	5e-15	-10059	24292274	Speedy HE	2013-12-01
rs72946301	2	111861838	Lymphocyte counts	rs150784178	111874078	4e-11	-12240	27863252	Astle WJ	2016-11-17
rs72946301	2	111861838	Monocyte percentage of white cells	rs72836346	111876613	2e-12	-14775	27863252	Astle WJ	2016-11-17
rs72946301	2	111861838	Granulocyte percentage of myeloid white cells	rs72836346	111876613	1e-12	-14775	27863252	Astle WJ	2016-11-17
rs72946301	2	111861838	Heel bone mineral density	rs13429049	111886332	2e-13	-24494	30598549	Morris JA	2018-12-31
rs72946301	2	111861838	Heel bone mineral density	rs13429049	111886332	1e-14	-24494	30048462	Kim SK	2018-07-26
rs72946301	2	111861838	Prostate cancer (advanced)	rs11691517	111893096	7e-07	-31258	29892016	Schumacher FR	2018-06-11
rs72946301	2	111861838	Prostate cancer	rs11691517	111893096	4e-12	-31258	29892016	Schumacher FR	2018-06-11
rs72946301	2	111861838	Sum eosinophil basophil counts	rs17484848	111900560	3e-24	-38722	27863252	Astle WJ	2016-11-17
rs72946301	2	111861838	Neutrophil percentage of granulocytes	rs17484848	111900560	6e-31	-38722	27863252	Astle WJ	2016-11-17
rs72946301	2	111861838	Eosinophil percentage of white cells	rs17484848	111900560	1e-30	-38722	27863252	Astle WJ	2016-11-17
rs72946301	2	111861838	Eosinophil percentage of granulocytes	rs17484848	111900560	9e-32	-38722	27863252	Astle WJ	2016-11-17
rs72946301	2	111861838	Eosinophil counts	rs17484848	111900560	1e-26	-38722	27863252	Astle WJ	2016-11-17
rs72946301	2	111861838	Prostate cancer (advanced)	rs56366063	111904531	1e-08	-42693	29892016	Schumacher FR	2018-06-11
rs72946301	2	111861838	Prostate cancer	rs56366063	111904531	2e-08	-42693	29892016	Schumacher FR	2018-06-11
rs72946301	2	111861838	Chronic lymphocytic leukemia	rs9308731	111908262	1e-11	-46424	26956414	Berndt SI	2016-03-09
rs72946301	2	111861838	Monocyte percentage of white cells	rs6734942	111910694	2e-21	-48856	27863252	Astle WJ	2016-11-17
rs72946301	2	111861838	Monocyte count	rs6734942	111910694	2e-11	-48856	27863252	Astle WJ	2016-11-17
rs72946301	2	111861838	Granulocyte percentage of myeloid white cells	rs6734942	111910694	6e-13	-48856	27863252	Astle WJ	2016-11-17
rs72946301	2	111861838	Reticulocyte fraction of red cells	rs68021656	111923086	2e-11	-61248	27863252	Astle WJ	2016-11-17
rs72946301	2	111861838	Neutrophil percentage of white cells	rs68021656	111923086	3e-10	-61248	27863252	Astle WJ	2016-11-17
rs72946301	2	111861838	Immature fraction of reticulocytes	rs68021656	111923086	1e-10	-61248	27863252	Astle WJ	2016-11-17
rs72946301	2	111861838	High light scatter reticulocyte percentage of red cells	rs68021656	111923086	1e-13	-61248	27863252	Astle WJ	2016-11-17
rs72946301	2	111861838	High light scatter reticulocyte count	rs68021656	111923086	7e-12	-61248	27863252	Astle WJ	2016-11-17
rs72946301	2	111861838	Breast cancer	rs71801447	111925744	4e-08	-63906	29059683	Michailidou K	2017-10-23
rs72946301	2	111861838	Primary sclerosing cholangitis	rs72837826	111933001	2e-11	-71163	27992413	Ji SG	2016-12-19
rs72946301	2	111861838	Type 2 diabetes	rs10169613	111934977	4e-08	-73139	30054458	Xue A	2018-07-27
rs72946301	2	111861838	Mean corpuscular hemoglobin	rs616582	111941995	2e-13	-80157	27863252	Astle WJ	2016-11-17
rs72946301	2	111861838	Dehydroepiandrosterone sulphate levels	rs6738028	111949327	2e-08	-87489	21533175	Zhai G	2011-04-14
rs72946301	2	111861838	Type 2 diabetes	rs11123406	111950541	9e-09	-88703	28869590	Zhao W	2017-09-04
rs72946301	2	111861838	Type 2 diabetes	rs11123406	111950541	1e-06	-88703	28869590	Zhao W	2017-09-04
rs72946301	2	111861838	Primary sclerosing cholangitis	rs6720394	111989372	4e-08	-127534	21151127	Melum E	2010-12-12
rs72946301	2	111861838	Cognitive function	rs17041941	111993364	9e-06	-131526	28808816	Xu C	2017-08-14
rs72946301	2	111861838	Atopic dermatitis	rs2271404	112003867	3e-07	-142029	23042114	Hirota T	2012-10-07
rs72946301	2	111861838	Vitiligo	rs4308124	112010486	4e-09	-148648	27723757	Jin Y	2016-11-01
rs72946301	2	111861838	Heel bone mineral density	rs1519522	112047056	1e-11	-185218	30048462	Kim SK	2018-07-26
rs72946301	2	111861838	Heel bone mineral density	rs932203	112049536	3e-11	-187698	30598549	Morris JA	2018-12-31
rs72946301	2	111861838	Immature fraction of reticulocytes	rs113993396	112117304	1e-12	-255466	27863252	Astle WJ	2016-11-17
rs72946301	2	111861838	High light scatter reticulocyte percentage of red cells	rs113993396	112117304	4e-11	-255466	27863252	Astle WJ	2016-11-17
rs72946301	2	111861838	Mean corpuscular hemoglobin	rs2334232	112129093	7e-48	-267255	27863252	Astle WJ	2016-11-17
rs72946301	2	111861838	Mean corpuscular volume	rs143800403	112131145	1e-53	-269307	27863252	Astle WJ	2016-11-17
rs72946301	2	111861838	Red blood cell count	rs78124867	112138164	1e-36	-276326	27863252	Astle WJ	2016-11-17
rs72946301	2	111861838	White blood cell count (basophil)	rs62160676	112167931	4e-10	-306093	27863252	Astle WJ	2016-11-17
rs72946301	2	111861838	Red blood cell count	rs62160676	112167931	4e-50	-306093	27863252	Astle WJ	2016-11-17
rs72946301	2	111861838	Mean corpuscular volume	rs62160676	112167931	3e-65	-306093	27863252	Astle WJ	2016-11-17
rs72946301	2	111861838	Mean corpuscular hemoglobin	rs62160676	112167931	2e-67	-306093	27863252	Astle WJ	2016-11-17
rs72946301	2	111861838	Hematocrit	rs62160676	112167931	1e-09	-306093	27863252	Astle WJ	2016-11-17
rs72946301	2	111861838	Basophil percentage of white cells	rs4533474	112184806	7e-13	-322968	27863252	Astle WJ	2016-11-17
rs72946301	2	111861838	Basophil percentage of granulocytes	rs4533474	112184806	3e-12	-322968	27863252	Astle WJ	2016-11-17
rs72946301	2	111861838	Plateletcrit	rs4377346	112185844	4e-19	-324006	27863252	Astle WJ	2016-11-17
rs72946301	2	111861838	Platelet count	rs4377346	112185844	4e-15	-324006	27863252	Astle WJ	2016-11-17
rs72946301	2	111861838	Neutrophil percentage of white cells	rs11695997	112231543	5e-10	-369705	27863252	Astle WJ	2016-11-17
rs72946301	2	111861838	Lymphocyte percentage of white cells	rs11695997	112231543	2e-21	-369705	27863252	Astle WJ	2016-11-17
rs72946301	2	111861838	Lymphocyte counts	rs55706446	112239082	2e-30	-377244	27863252	Astle WJ	2016-11-17
rs72946301	2	111861838	Hematocrit	rs138308793	112250758	3e-09	-388920	27863252	Astle WJ	2016-11-17
rs72946301	2	111861838	Mean corpuscular volume	rs1448203	112268285	6e-33	-406447	27863252	Astle WJ	2016-11-17
rs72946301	2	111861838	Allergic disease (asthma, hay fever or eczema)	rs13403656	112269127	2e-08	-407289	29083406	Ferreira MA	2017-10-30
rs72946301	2	111861838	Mean corpuscular hemoglobin	rs112744032	112279334	9e-30	-417496	27863252	Astle WJ	2016-11-17
rs72946301	2	111861838	Red blood cell count	rs62162297	112279335	2e-28	-417497	27863252	Astle WJ	2016-11-17
rs72946301	2	111861838	Tonsillectomy	rs79102158	112365695	9e-06	-503857	28928442	Tian C	2017-09-19
rs72946301	2	111861838	Obesity-related traits	rs1448190	112375963	8e-06	-514125	23251661	Comuzzie AG	2012-12-04
rs72946301	2	111861838	Eosinophil percentage of granulocytes	rs111592775	112382578	7e-11	-520740	27863252	Astle WJ	2016-11-17
rs72946301	2	111861838	Sum eosinophil basophil counts	rs4848100	112388532	1e-11	-526694	27863252	Astle WJ	2016-11-17
rs72946301	2	111861838	Eosinophil percentage of white cells	rs4848100	112388532	3e-12	-526694	27863252	Astle WJ	2016-11-17
rs72946301	2	111861838	Eosinophil counts	rs4848100	112388532	2e-13	-526694	27863252	Astle WJ	2016-11-17
rs72946301	2	111861838	Allergic disease (asthma, hay fever or eczema)	rs4848612	112388538	2e-10	-526700	29083406	Ferreira MA	2017-10-30
rs72946301	2	111861838	Allergic sensitization	rs11122895	112470155	2e-06	-608317	23817571	Bonnelykke K	2013-06-30
rs72946301	2	111861838	Intraocular pressure	rs78658973	112484525	2e-31	-622687	30054594	MacGregor S	2018-07-27
rs72946301	2	111861838	Bone mineral density	rs17040773	112500035	2e-09	-638197	22504420	Estrada K	2012-04-15
rs72946301	2	111861838	Intraocular pressure	rs1044864	112526866	2e-33	-665028	29785010	Khawaja AP	2018-05-21
rs72946301	2	111861838	Heel bone mineral density	rs375968322	112549789	1e-23	-687951	30048462	Kim SK	2018-07-26
rs72946301	2	111861838	Heel bone mineral density	rs113773470	112630629	1e-24	-768791	30598549	Morris JA	2018-12-31
rs72946301	2	111861838	Coronary artery disease	rs6736093	112655242	3e-06	-793404	29212778	van der Harst P	2017-12-06
rs72946301	2	111861838	Multiple sclerosis	rs17174870	112665201	1e-08	-803363	21833088	Sawcer S	2011-08-11
rs72946301	2	111861838	Heel bone mineral density	rs2871876	112671947	3e-10	-810109	30048462	Kim SK	2018-07-26
rs72946301	2	111861838	Heel bone mineral density	rs4264571	112674149	7e-10	-812311	30598549	Morris JA	2018-12-31
rs72946301	2	111861838	Systolic blood pressure	rs28377357	112769721	3e-12	-907883	30224653	Evangelou E	2018-09-17
rs72946301	2	111861838	Hepatitis C induced liver fibrosis	rs4374383	112770770	1e-09	-908932	22841784	Patin E	2012-07-26
rs72946301	2	111861838	Reaction time	rs4241120	112852718	8e-06	-990880	29844566	Davies G	2018-05-29
rs9290877	3	188442480	Granulocyte percentage of myeloid white cells	rs4417855	187450128	4e-09	992352	27863252	Astle WJ	2016-11-17
rs9290877	3	188442480	Basophil percentage of white cells	rs3733018	187456594	7e-11	985886	27863252	Astle WJ	2016-11-17
rs9290877	3	188442480	Basophil percentage of granulocytes	rs3733018	187456594	3e-12	985886	27863252	Astle WJ	2016-11-17
rs9290877	3	188442480	PR interval	rs3733017	187456709	6e-06	985771	23534349	Jeff JM	2013-03-28
rs9290877	3	188442480	Pulmonary function (smoking interaction)	rs10513821	187543342	5e-07	899138	23284291	Hancock DB	2012-12-20
rs9290877	3	188442480	General cognitive ability	rs73184699	187549646	8e-07	892834	29844566	Davies G	2018-05-29
rs9290877	3	188442480	Type 2 diabetes	rs149049329	187597927	2e-06	844553	25760438	Anderson D	2015-03-11
rs9290877	3	188442480	Glucose homeostasis traits	rs523079	187615862	2e-07	826618	25524916	Palmer ND	2014-12-18
rs9290877	3	188442480	Allergic disease (asthma, hay fever or eczema)	rs519973	187633268	5e-10	809212	29083406	Ferreira MA	2017-10-30
rs9290877	3	188442480	B cell non-Hodgkin lymphoma	rs6773854	187649419	3e-13	793061	23749188	Tan DE	2013-06-09
rs9290877	3	188442480	Hematological and biochemical traits	rs9820070	187687074	1e-11	755406	20139978	Kamatani Y	2010-02-07
rs9290877	3	188442480	Urea levels	rs16862780	187687840	3e-10	754640	28270201	Nagy R	2017-03-07
rs9290877	3	188442480	Selective IgA deficiency	rs16862780	187687840	3e-07	754640	27723758	Bronson PG	2016-10-10
rs9290877	3	188442480	Myopia (pathological)	rs16862782	187687890	5e-07	754590	23049088	Meng W	2012-10-09
rs9290877	3	188442480	Symmetrical dimethylarginine levels	rs184662298	187705887	2e-06	736593	24159190	Seppala I	2013-10-24
rs9290877	3	188442480	Serum dimethylarginine levels (asymmetric/symetric ratio)	rs184662298	187705887	3e-06	736593	24159190	Seppala I	2013-10-24
rs9290877	3	188442480	Blood urea nitrogen levels	rs9859787	187709973	2e-48	732507	29403010	Kanai M	2018-02-05
rs9290877	3	188442480	Blood urea nitrogen levels	rs10937329	187713718	8e-12	728762	29558500	Lee J	2018-03-20
rs9290877	3	188442480	Renal function-related traits (BUN)	rs10937329	187713718	9e-30	728762	22797727	Okada Y	2012-07-15
rs9290877	3	188442480	Adverse response to chemotherapy (neutropenia/leucopenia) (epirubicin)	rs1553091	187716886	7e-06	725594	23648065	Low SK	2013-05-04
rs9290877	3	188442480	Metabolite levels	rs4686914	187717540	3e-21	724940	21909109	Kim YJ	2011-09-11
rs9290877	3	188442480	Type 2 diabetes	rs6808574	187740523	4e-13	701957	30054458	Xue A	2018-07-27
rs9290877	3	188442480	Type 2 diabetes	rs6808574	187740523	1e-06	701957	28869590	Zhao W	2017-09-04
rs9290877	3	188442480	Type 2 diabetes	rs6808574	187740523	6e-09	701957	24509480	Mahajan A	2014-02-09
rs9290877	3	188442480	Visceral adipose tissue/subcutaneous adipose tissue ratio	rs6789987	187763398	3e-06	679082	22589738	Fox CS	2012-05-10
rs9290877	3	188442480	Visceral adipose tissue adjusted for BMI	rs6789987	187763398	9e-06	679082	22589738	Fox CS	2012-05-10
rs9290877	3	188442480	Type 2 diabetes (young onset) and obesity	rs16862964	187792711	7e-06	649769	24465431	Ma RC	2014-01-20
rs9290877	3	188442480	Allergic disease (asthma, hay fever or eczema)	rs2030030	187793833	1e-08	648647	29083406	Ferreira MA	2017-10-30
rs9290877	3	188442480	Schizophrenia	rs16863064	187887577	9e-06	554903	26198764	Goes FS	2015-07-21
rs9290877	3	188442480	White matter integrity (bipolar disorder risk interaction)	rs1975991	187944924	6e-06	497556	23218918	Sprooten E	2012-12-04
rs9290877	3	188442480	Nodular sclerosis Hodgkin lymphoma	rs4459895	187954414	9e-17	488066	29196614	Sud A	2017-12-01
rs9290877	3	188442480	Hodgkin's lymphoma	rs4459895	187954414	4e-18	488066	29196614	Sud A	2017-12-01
rs9290877	3	188442480	B-cell malignancies (chronic lymphocytic leukemia, Hodgkin lymphoma or multiple myeloma) (pleiotropy)	rs4459895	187954414	2e-07	488066	28112199	Law PJ	2017-01-23
rs9290877	3	188442480	Mortality in sepsis	rs150062338	188004948	2e-07	437532	27639821	Scherag A	2016-09-15
rs9290877	3	188442480	Intraocular pressure	rs4420855	188057207	1e-12	385273	29617998	Gao XR	2018-03-28
rs9290877	3	188442480	Intraocular pressure	rs13076750	188059443	1e-13	383037	29235454	Choquet H	2017-12-13
rs9290877	3	188442480	Intraocular pressure	rs4132172	188061714	2e-10	380766	29785010	Khawaja AP	2018-05-21
rs9290877	3	188442480	Glaucoma (primary open-angle)	rs6771736	188066437	5e-08	376043	29891935	Choquet H	2018-06-11
rs9290877	3	188442480	Allergic sensitization	rs9865818	188072513	4e-09	369967	30013184	Waage J	2018-07-16
rs9290877	3	188442480	Allergic sensitization	rs9865818	188072513	3e-10	369967	23817571	Bonnelykke K	2013-06-30
rs9290877	3	188442480	Vitiligo	rs9851967	188087628	9e-08	354852	22951725	Tang XF	2012-09-06
rs9290877	3	188442480	Cutaneous squamous cell carcinoma	rs11715549	188088118	1e-07	354362	27424798	Chahal HS	2016-07-18
rs9290877	3	188442480	Vitiligo	rs13076312	188089254	2e-30	353226	27723757	Jin Y	2016-11-01
rs9290877	3	188442480	Itch intensity from mosquito bite	rs13079741	188101861	1e-08	340619	28199695	Jones AV	2017-04-01
rs9290877	3	188442480	Alopecia areata	rs9864529	188105056	1e-06	337424	25608926	Betz RC	2015-01-22
rs9290877	3	188442480	Diastolic blood pressure	rs1464510	188112554	9e-06	329926	27618447	Surendran P	2016-10-01
rs9290877	3	188442480	Vitiligo	rs1464510	188112554	1e-11	329926	20410501	Jin Y	2010-04-21
rs9290877	3	188442480	Celiac disease	rs1464510	188112554	3e-40	329926	20190752	Dubois PC	2010-02-28
rs9290877	3	188442480	Celiac disease	rs1464510	188112554	5e-09	329926	18311140	Hunt KA	2008-03-02
rs9290877	3	188442480	Blood protein levels	rs9815073	188115682	9e-15	326798	29875488	Sun BB	2018-06-06
rs9290877	3	188442480	Mosquito bite size	rs9815073	188115682	4e-08	326798	28199695	Jones AV	2017-04-01
rs9290877	3	188442480	Chronic lymphocytic leukemia	rs9815073	188115682	4e-08	326798	26956414	Berndt SI	2016-03-09
rs9290877	3	188442480	Allergic rhinitis	rs2030519	188119901	2e-13	322579	30013184	Waage J	2018-07-16
rs9290877	3	188442480	Allergy	rs2030519	188119901	3e-08	322579	27182965	Pickrell JK	2016-05-16
rs9290877	3	188442480	Celiac disease	rs2030519	188119901	3e-49	322579	22057235	Trynka G	2011-11-06
rs9290877	3	188442480	Graves' disease	rs13093110	188125120	8e-07	317360	22922229	Cooper JD	2012-12-01
rs9290877	3	188442480	Autoimmune thyroid diseases (Graves disease or Hashimoto's thyroiditis)	rs13093110	188125120	4e-08	317360	22922229	Cooper JD	2012-12-01
rs9290877	3	188442480	Chronic lymphocytic leukemia	rs73192661	188128794	5e-06	313686	28165464	Law PJ	2017-02-06
rs9290877	3	188442480	Self-reported allergy	rs9860547	188128979	1e-09	313501	23817569	Hinds DA	2013-06-30
rs9290877	3	188442480	Allergic disease (asthma, hay fever or eczema)	rs60946162	188133336	9e-15	309144	29083406	Ferreira MA	2017-10-30
rs9290877	3	188442480	Monocyte percentage of white cells	rs12485444	188135783	5e-14	306697	27863252	Astle WJ	2016-11-17
rs9290877	3	188442480	Granulocyte percentage of myeloid white cells	rs12485444	188135783	3e-09	306697	27863252	Astle WJ	2016-11-17
rs9290877	3	188442480	Verbal memory performance (immediate recall level)	rs4122385	188140653	2e-06	301827	28800603	Arpawong TE	2017-08-11
rs9290877	3	188442480	Schizophrenia	rs7610761	188184929	5e-06	257551	26198764	Goes FS	2015-07-21
rs9290877	3	188442480	Glucose homeostasis traits	rs11920292	188246257	3e-06	196223	25524916	Palmer ND	2014-12-18
rs9290877	3	188442480	Obesity-related traits	rs10937355	188289697	9e-06	152783	23251661	Comuzzie AG	2012-12-04
rs9290877	3	188442480	Follicular lymphoma	rs6444305	188299902	1e-10	142578	25279986	Skibola CF	2014-10-02
rs9290877	3	188442480	Inflammatory bowel disease	rs56116661	188401160	9e-10	41320	28067908	de Lange KM	2017-01-09
rs9290877	3	188442480	Crohn's disease	rs56116661	188401160	6e-10	41320	28067908	de Lange KM	2017-01-09
rs9290877	3	188442480	Crohn's disease	rs56116661	188401160	6e-10	41320	28067908	de Lange KM	2017-01-09
rs9290877	3	188442480	Asthma	rs73196739	188402471	7e-09	40009	27182965	Pickrell JK	2016-05-16
rs9290877	3	188442480	Allergic disease (asthma, hay fever or eczema)	rs17607589	188402586	2e-14	39894	29083406	Ferreira MA	2017-10-30
rs9290877	3	188442480	Response to platinum-based chemotherapy (cisplatin)	rs1254774	188419526	4e-06	22954	21844884	Wheeler HE	2011-08-16
rs9290877	3	188442480	Weight	rs1152846	188420897	6e-06	21583	19851299	Johansson A	2009-10-22
rs9290877	3	188442480	Body mass index	rs1152846	188420897	3e-06	21583	19851299	Johansson A	2009-10-22
rs9290877	3	188442480	IgE levels	rs9290877	188442480	2e-06	0	22075330	Granada M	2011-11-08
rs9290877	3	188442480	Sum eosinophil basophil counts	rs542618547	188446665	4e-13	-4185	27863252	Astle WJ	2016-11-17
rs9290877	3	188442480	Neutrophil percentage of granulocytes	rs542618547	188446665	6e-12	-4185	27863252	Astle WJ	2016-11-17
rs9290877	3	188442480	Eosinophil percentage of white cells	rs542618547	188446665	8e-15	-4185	27863252	Astle WJ	2016-11-17
rs9290877	3	188442480	Eosinophil percentage of granulocytes	rs542618547	188446665	8e-14	-4185	27863252	Astle WJ	2016-11-17
rs9290877	3	188442480	Eosinophil counts	rs542618547	188446665	1e-14	-4185	27863252	Astle WJ	2016-11-17
rs9290877	3	188442480	Systemic lupus erythematosus	rs6762714	188470238	6e-07	-27758	27399966	Morris DL	2016-07-11
rs9290877	3	188442480	Systemic lupus erythematosus	rs6762714	188470238	8e-10	-27758	27399966	Morris DL	2016-07-11
rs9290877	3	188442480	Systemic lupus erythematosus	rs6762714	188470238	4e-15	-27758	27399966	Morris DL	2016-07-11
rs9290877	3	188442480	Immune reponse to smallpox (secreted IFN-alpha)	rs13067593	188584679	8e-08	-142199	22610502	Kennedy RB	2012-05-19
rs9290877	3	188442480	Hair color	rs9820421	188949286	3e-06	-506806	26926045	Adhikari K	2016-03-01
rs9290877	3	188442480	Axial length	rs6789327	189113261	3e-07	-670781	24144296	Cheng CY	2013-08-08
rs9290877	3	188442480	Squamous cell carcinoma	rs6791479	189205032	1e-11	-762552	26829030	Asgari MM	2016-01-29
rs9290877	3	188442480	Brain imaging	rs7610017	189343424	1e-06	-900944	20100581	Shen L	2010-01-22
rs9290877	3	188442480	Lung cancer	rs4488809	189356261	4e-09	-913781	23143601	Lan Q	2012-11-11
rs9290877	3	188442480	Lung cancer	rs4488809	189356261	7e-26	-913781	21725308	Hu Z	2011-07-03
rs9290877	3	188442480	EGFR mutation-positive lung adenocarcinoma	rs7636839	189356941	9e-13	-914461	27501781	Shiraishi K	2016-08-09
rs9290877	3	188442480	Lung cancer	rs13080835	189357199	1e-06	-914719	28604730	McKay JD	2017-06-12
rs9290877	3	188442480	Lung adenocarcinoma	rs13080835	189357199	7e-12	-914719	28604730	McKay JD	2017-06-12
rs9290877	3	188442480	Lung cancer	rs13314271	189357602	7e-10	-915122	24880342	Wang Y	2014-06-01
rs9290877	3	188442480	Lung adenocarcinoma	rs10937405	189383183	7e-17	-940703	22797724	Shiraishi K	2012-07-15
rs9290877	3	188442480	Lung adenocarcinoma	rs10937405	189383183	7e-12	-940703	20871597	Miki D	2010-09-26
rs9290877	3	188442480	Acute lymphoblastic leukemia (childhood)	rs17505102	189401776	9e-09	-959296	22076464	Ellinghaus E	2011-11-11
rs9290877	3	188442480	Acute lymphoblastic leukemia (childhood)	rs17505102	189401776	2e-08	-959296	22076464	Ellinghaus E	2011-11-11
rs9290877	3	188442480	Acute lymphoblastic leukemia (childhood)	rs17505102	189401776	3e-08	-959296	22076464	Ellinghaus E	2011-11-11
rs1837253	5	110401872	Hemostatic factors and hematological phenotypes	rs4460176	109496960	3e-06	904912	17903294	Yang Q	2007-09-19
rs1837253	5	110401872	Left ventricle wall thickness	rs12518142	109636585	3e-06	765287	28394258	Wild PS	2017-04-10
rs1837253	5	110401872	Thrombin-activatable fibrinolysis inhibitor levels	rs11743286	109748559	3e-07	653313	29378355	Stanne TM	2018-02-01
rs1837253	5	110401872	Left ventricle wall thickness	rs17132261	110008214	8e-06	393658	28394258	Wild PS	2017-04-10
rs1837253	5	110401872	Cardiac structure and function	rs17132261	110008214	9e-07	393658	19584346	Vasan RS	2009-07-08
rs1837253	5	110401872	Uterine fibroid size (maximum volume)	rs17506409	110089908	8e-07	311964	30196971	Bray MJ	2018-09-01
rs1837253	5	110401872	IgE grass sensitization	rs17513503	110146446	1e-08	255426	22036096	Ramasamy A	2011-11-01
rs1837253	5	110401872	Allergic rhinitis	rs17513503	110146446	7e-07	255426	22036096	Ramasamy A	2011-11-01
rs1837253	5	110401872	Asthma and hay fever	rs3853750	110154309	2e-07	247563	24388013	Ferreira MA	2013-12-30
rs1837253	5	110401872	Allergic disease (asthma, hay fever or eczema)	rs1814576	110159879	1e-22	241993	29083406	Ferreira MA	2017-10-30
rs1837253	5	110401872	Allergic disease (asthma, hay fever or eczema)	rs6869502	110166083	6e-29	235789	29083406	Ferreira MA	2017-10-30
rs1837253	5	110401872	Mortality in heart failure	rs9885413	110176128	3e-09	225744	27149122	Smith JG	2016-05-05
rs1837253	5	110401872	Allergic sensitization	rs12657787	110187054	7e-11	214818	30013184	Waage J	2018-07-16
rs1837253	5	110401872	Allergic sensitization	rs10056340	110190052	5e-14	211820	23817571	Bonnelykke K	2013-06-30
rs1837253	5	110401872	Asthma	rs6893213	110198114	8e-11	203758	29273806	Demenais F	2017-12-22
rs1837253	5	110401872	Asthma (moderate or severe)	rs1837253	110401872	2e-22	0	30552067	Shrine N	2018-12-11
rs1837253	5	110401872	Allergic disease (asthma, hay fever or eczema)	rs1837253	110401872	2e-31	0	29083406	Ferreira MA	2017-10-30
rs1837253	5	110401872	Neutrophil percentage of granulocytes	rs1837253	110401872	3e-15	0	27863252	Astle WJ	2016-11-17
rs1837253	5	110401872	Eosinophil percentage of white cells	rs1837253	110401872	4e-21	0	27863252	Astle WJ	2016-11-17
rs1837253	5	110401872	Eosinophil percentage of granulocytes	rs1837253	110401872	2e-18	0	27863252	Astle WJ	2016-11-17
rs1837253	5	110401872	Eosinophil counts	rs1837253	110401872	2e-22	0	27863252	Astle WJ	2016-11-17
rs1837253	5	110401872	Asthma	rs1837253	110401872	4e-07	0	27611488	Almoguera B	2016-09-09
rs1837253	5	110401872	Asthma	rs1837253	110401872	7e-08	0	27611488	Almoguera B	2016-09-09
rs1837253	5	110401872	Asthma	rs1837253	110401872	3e-31	0	27182965	Pickrell JK	2016-05-16
rs1837253	5	110401872	Asthma and hay fever	rs1837253	110401872	1e-09	0	24388013	Ferreira MA	2013-12-30
rs1837253	5	110401872	Asthma	rs1837253	110401872	1e-14	0	21804549	Torgerson DG	2011-07-31
rs1837253	5	110401872	Asthma	rs1837253	110401872	1e-16	0	21804548	Hirota T	2011-07-31
rs1837253	5	110401872	Asthma	rs10455025	110404999	9e-26	-3127	29273806	Demenais F	2017-12-22
rs1837253	5	110401872	Asthma	rs10455025	110404999	2e-25	-3127	29273806	Demenais F	2017-12-22
rs1837253	5	110401872	Eosinophilic esophagitis (pediatric)	rs3806932	110405675	3e-09	-3803	20208534	Rothenberg ME	2010-03-07
rs1837253	5	110401872	Eosinophilic esophagitis	rs3806933	110406742	2e-08	-4870	25017104	Kottyan LC	2014-07-13
rs1837253	5	110401872	Allergic rhinitis	rs1898671	110408002	5e-06	-6130	22036096	Ramasamy A	2011-11-01
rs1837253	5	110401872	Eosinophilic esophagitis	rs252716	110425063	4e-14	-23191	25407941	Sleiman PM	2014-11-19
rs1837253	5	110401872	Sum eosinophil basophil counts	rs55905691	110425985	8e-20	-24113	27863252	Astle WJ	2016-11-17
rs1837253	5	110401872	Neutrophil percentage of granulocytes	rs10045577	110426451	4e-17	-24579	27863252	Astle WJ	2016-11-17
rs1837253	5	110401872	Eosinophil percentage of white cells	rs10045577	110426451	3e-22	-24579	27863252	Astle WJ	2016-11-17
rs1837253	5	110401872	Eosinophil percentage of granulocytes	rs10045577	110426451	3e-19	-24579	27863252	Astle WJ	2016-11-17
rs1837253	5	110401872	Eosinophil counts	rs10045577	110426451	3e-21	-24579	27863252	Astle WJ	2016-11-17
rs1837253	5	110401872	Sum eosinophil basophil counts	rs79881201	110427795	1e-22	-25923	27863252	Astle WJ	2016-11-17
rs1837253	5	110401872	Eosinophil counts	rs2416257	110435490	1e-06	-33618	19198610	Gudbjartsson DF	2009-02-08
rs1837253	5	110401872	Asthma (moderate or severe)	rs1438673	110467499	3e-13	-65627	30552067	Shrine N	2018-12-11
rs1837253	5	110401872	Allergic sensitization	rs1438673	110467499	2e-07	-65627	30013184	Waage J	2018-07-16
rs1837253	5	110401872	Allergic rhinitis	rs1438673	110467499	3e-26	-65627	30013184	Waage J	2018-07-16
rs1837253	5	110401872	Allergy	rs1438673	110467499	3e-17	-65627	27182965	Pickrell JK	2016-05-16
rs1837253	5	110401872	Asthma and hay fever	rs1438673	110467499	3e-11	-65627	24388013	Ferreira MA	2013-12-30
rs1837253	5	110401872	Self-reported allergy	rs1438673	110467499	2e-20	-65627	23817569	Hinds DA	2013-06-30
rs1837253	5	110401872	Allergic disease (asthma, hay fever or eczema)	rs6594499	110470137	5e-46	-68265	29083406	Ferreira MA	2017-10-30
rs1837253	5	110401872	Mononucleosis	rs188645246	110481443	5e-06	-79571	28928442	Tian C	2017-09-19
rs1837253	5	110401872	Methadone dose in opioid dependence	rs74920379	110484039	6e-06	-82167	28115739	Smith AH	2017-01-24
rs1837253	5	110401872	Periodontitis (PAL4Q3)	rs17132883	110502429	2e-06	-100557	24024966	Teumer A	2013-08-14
rs1837253	5	110401872	Periodontitis (PAL4Q3)	rs1370967	110539392	8e-07	-137520	24024966	Teumer A	2013-08-14
rs1837253	5	110401872	Self-reported math ability (MTAG)	rs10073038	110566521	2e-08	-164649	30038396	Lee JJ	2018-07-23
rs1837253	5	110401872	Self-reported math ability	rs10073038	110566521	3e-09	-164649	30038396	Lee JJ	2018-07-23
rs1837253	5	110401872	Expressive vocabulary in infants	rs11742977	110596492	4e-06	-194620	25226531	St Pourcain B	2014-09-16
rs1837253	5	110401872	Alzheimer's disease (cognitive decline)	rs77636885	110719187	2e-06	-317315	23535033	Sherva R	2013-03-24
rs1837253	5	110401872	Warfarin maintenance dose	rs6897106	110769788	1e-06	-367916	26265036	Parra EJ	2015-08-12
rs1837253	5	110401872	Longevity	rs10491334	110772404	2e-06	-370532	21612516	Malovini A	2011-05-25
rs1837253	5	110401872	Blood pressure	rs10491334	110772404	4e-06	-370532	17903302	Levy D	2007-09-19
rs1837253	5	110401872	Menarche (age at onset)	rs251130	110859797	3e-10	-457925	25231870	Perry JR	2014-07-23
rs1837253	5	110401872	Reaction time	rs757231047	110874163	9e-06	-472291	29844566	Davies G	2018-05-29
rs1837253	5	110401872	Obesity-related traits	rs11241130	110958782	8e-06	-556910	23251661	Comuzzie AG	2012-12-04
rs1837253	5	110401872	Intelligence	rs722895	110990401	2e-11	-588529	29942086	Savage JE	2018-06-25
rs1837253	5	110401872	Diverticular disease	rs17133574	111004758	2e-06	-602886	30177863	Maguire LH	2018-09-03
rs1837253	5	110401872	Intelligence	rs255892	111004991	6e-09	-603119	29942086	Savage JE	2018-06-25
rs1837253	5	110401872	Intelligence	rs255896	111006570	3e-09	-604698	29942086	Savage JE	2018-06-25
rs1837253	5	110401872	Cognitive performance	rs26046	111010072	2e-12	-608200	30038396	Lee JJ	2018-07-23
rs1837253	5	110401872	Cognitive performance (MTAG)	rs1145123	111026598	9e-09	-624726	30038396	Lee JJ	2018-07-23
rs1837253	5	110401872	Intelligence	rs1145123	111026598	1e-13	-624726	29942086	Savage JE	2018-06-25
rs1837253	5	110401872	Intelligence	rs154081	111028566	1e-08	-626694	29942086	Savage JE	2018-06-25
rs1837253	5	110401872	Intelligence	rs27757	111040546	9e-09	-638674	29942086	Savage JE	2018-06-25
rs1837253	5	110401872	Platelet count	rs59739601	111061017	1e-15	-659145	27863252	Astle WJ	2016-11-17
rs1837253	5	110401872	Platelet count	rs56116444	111061847	9e-22	-659975	29403010	Kanai M	2018-02-05
rs1837253	5	110401872	Mean corpuscular volume	rs56084922	111061883	1e-11	-660011	29403010	Kanai M	2018-02-05
rs1837253	5	110401872	Plateletcrit	rs56084922	111061883	4e-30	-660011	27863252	Astle WJ	2016-11-17
rs1837253	5	110401872	Diisocyanate-induced asthma	rs7720886	111071625	2e-06	-669753	25918132	Yucesoy B	2015-04-26
rs1837253	5	110401872	Red blood cell count	rs3797733	111083859	1e-09	-681987	29403010	Kanai M	2018-02-05
rs1837253	5	110401872	Mean corpuscular hemoglobin	rs3797733	111083859	8e-13	-681987	29403010	Kanai M	2018-02-05
rs1837253	5	110401872	Chickenpox	rs6594535	111094074	4e-07	-692202	28928442	Tian C	2017-09-19
rs1837253	5	110401872	Bipolar disorder and schizophrenia	rs173896	111107115	7e-06	-705243	20889312	Wang KS	2010-10-01
rs1837253	5	110401872	Adolescent idiopathic scoliosis	rs7722878	111124678	9e-15	-722806	30019117	Liu J	2018-07-17
rs1837253	5	110401872	Reaction time	rs77917390	111134058	2e-08	-732186	29844566	Davies G	2018-05-29
rs1837253	5	110401872	Itch intensity from mosquito bite adjusted by bite size	rs181346753	111150912	4e-06	-749040	28199695	Jones AV	2017-04-01
rs1837253	5	110401872	Breast cancer	rs6882649	111217786	4e-09	-815914	29059683	Michailidou K	2017-10-23
rs1837253	5	110401872	Itch intensity from mosquito bite adjusted by bite size	rs73787729	111252465	5e-06	-850593	28199695	Jones AV	2017-04-01
rs1837253	5	110401872	Itch intensity from mosquito bite adjusted by bite size	rs73787729	111252465	3e-06	-850593	28199695	Jones AV	2017-04-01
rs1837253	5	110401872	Night sleep phenotypes	rs140529718	111326200	4e-06	-924328	27126917	Spada J	2016-04-29
rs1837253	5	110401872	Breast cancer	rs199817973	111368602	1e-06	-966730	29059683	Michailidou K	2017-10-23
rs11745587	5	131796922	Itch intensity from mosquito bite adjusted by bite size	rs31251	130833946	2e-10	962976	28199695	Jones AV	2017-04-01
rs11745587	5	131796922	Itch intensity from mosquito bite adjusted by bite size	rs31251	130833946	3e-09	962976	28199695	Jones AV	2017-04-01
rs11745587	5	131796922	Interleukin-10 levels	rs147320771	130845361	7e-06	951561	27989323	Ahola-Olli AV	2016-12-13
rs11745587	5	131796922	Perceived unattractiveness to mosquitoes	rs139737896	130870695	6e-06	926227	28199695	Jones AV	2017-04-01
rs11745587	5	131796922	Self-reported math ability (MTAG)	rs3776005	130879003	7e-11	917919	30038396	Lee JJ	2018-07-23
rs11745587	5	131796922	Alzheimer's disease in APOE e4- carriers	rs6890695	130888424	6e-07	908498	25778476	Jun G	2015-03-17
rs11745587	5	131796922	Tonsillectomy	rs1910030	130892114	1e-06	904808	28928442	Tian C	2017-09-19
rs11745587	5	131796922	Mosquito bite size	rs75953559	130941741	5e-16	855181	28199695	Jones AV	2017-04-01
rs11745587	5	131796922	Subjective well-being	rs3756290	130951750	1e-08	845172	27089181	Okbay A	2016-04-18
rs11745587	5	131796922	Itch intensity from mosquito bite adjusted by bite size	rs11950815	130955487	1e-09	841435	28199695	Jones AV	2017-04-01
rs11745587	5	131796922	Interleukin-10 levels	rs115710902	131017951	9e-06	778971	27989323	Ahola-Olli AV	2016-12-13
rs11745587	5	131796922	Self-reported math ability	rs593767	131043660	2e-10	753262	30038396	Lee JJ	2018-07-23
rs11745587	5	131796922	Itch intensity from mosquito bite adjusted by bite size	rs35403253	131080960	4e-17	715962	28199695	Jones AV	2017-04-01
rs11745587	5	131796922	Itch intensity from mosquito bite adjusted by bite size	rs35403253	131080960	3e-09	715962	28199695	Jones AV	2017-04-01
rs11745587	5	131796922	Itch intensity from mosquito bite adjusted by bite size	rs35403253	131080960	1e-09	715962	28199695	Jones AV	2017-04-01
rs11745587	5	131796922	Itch intensity from mosquito bite adjusted by bite size	rs35403253	131080960	1e-17	715962	28199695	Jones AV	2017-04-01
rs11745587	5	131796922	Itch intensity from mosquito bite	rs35403253	131080960	1e-30	715962	28199695	Jones AV	2017-04-01
rs11745587	5	131796922	Sum eosinophil basophil counts	rs185120612	131095677	3e-10	701245	27863252	Astle WJ	2016-11-17
rs11745587	5	131796922	Eosinophil counts	rs185120612	131095677	4e-10	701245	27863252	Astle WJ	2016-11-17
rs11745587	5	131796922	Alzheimer's disease in APOE e4- carriers	rs758324	131109545	4e-07	687377	25778476	Jun G	2015-03-17
rs11745587	5	131796922	Highest math class taken (MTAG)	rs7710536	131231535	3e-09	565387	30038396	Lee JJ	2018-07-23
rs11745587	5	131796922	Alzheimer's disease in APOE e4- carriers	rs142958719	131232959	3e-07	563963	25778476	Jun G	2015-03-17
rs11745587	5	131796922	Interleukin-10 levels	rs115393715	131245712	9e-06	551210	27989323	Ahola-Olli AV	2016-12-13
rs11745587	5	131796922	Itch intensity from mosquito bite adjusted by bite size	rs35149731	131247790	5e-16	549132	28199695	Jones AV	2017-04-01
rs11745587	5	131796922	Itch intensity from mosquito bite adjusted by bite size	rs35149731	131247790	7e-17	549132	28199695	Jones AV	2017-04-01
rs11745587	5	131796922	Itch intensity from mosquito bite adjusted by bite size	rs35149731	131247790	1e-08	549132	28199695	Jones AV	2017-04-01
rs11745587	5	131796922	Alzheimer's disease in APOE e4- carriers	rs476428	131301615	2e-07	495307	25778476	Jun G	2015-03-17
rs11745587	5	131796922	Perceived unattractiveness to mosquitoes	rs1858074	131371999	1e-09	424923	28199695	Jones AV	2017-04-01
rs11745587	5	131796922	Crohn's disease	rs3091338	131402738	4e-08	394184	22412388	Kenny EE	2012-03-08
rs11745587	5	131796922	Mosquito bite size	rs11242103	131404093	7e-20	392829	28199695	Jones AV	2017-04-01
rs11745587	5	131796922	Itch intensity from mosquito bite adjusted by bite size	rs11242103	131404093	1e-15	392829	28199695	Jones AV	2017-04-01
rs11745587	5	131796922	Itch intensity from mosquito bite adjusted by bite size	rs11242103	131404093	4e-17	392829	28199695	Jones AV	2017-04-01
rs11745587	5	131796922	Itch intensity from mosquito bite adjusted by bite size	rs11242103	131404093	2e-09	392829	28199695	Jones AV	2017-04-01
rs11745587	5	131796922	Itch intensity from mosquito bite	rs11242103	131404093	1e-32	392829	28199695	Jones AV	2017-04-01
rs11745587	5	131796922	Total cholesterol levels	rs1469149	131408842	2e-08	388080	30275531	Klarin D	2018-10-01
rs11745587	5	131796922	Sum eosinophil basophil counts	rs25884	131412238	3e-47	384684	27863252	Astle WJ	2016-11-17
rs11745587	5	131796922	Neutrophil percentage of granulocytes	rs25884	131412238	1e-40	384684	27863252	Astle WJ	2016-11-17
rs11745587	5	131796922	Eosinophil percentage of white cells	rs25884	131412238	9e-54	384684	27863252	Astle WJ	2016-11-17
rs11745587	5	131796922	Eosinophil percentage of granulocytes	rs25884	131412238	5e-48	384684	27863252	Astle WJ	2016-11-17
rs11745587	5	131796922	Eosinophil counts	rs25884	131412238	3e-54	384684	27863252	Astle WJ	2016-11-17
rs11745587	5	131796922	Itch intensity from mosquito bite adjusted by bite size	rs3864277	131420249	2e-10	376673	28199695	Jones AV	2017-04-01
rs11745587	5	131796922	Rheumatoid arthritis	rs657075	131430118	1e-06	366804	30423114	Laufer VA	2018-11-13
rs11745587	5	131796922	Rheumatoid arthritis	rs657075	131430118	8e-06	366804	30423114	Laufer VA	2018-11-13
rs11745587	5	131796922	Rheumatoid arthritis	rs657075	131430118	6e-06	366804	24390342	Okada Y	2013-12-25
rs11745587	5	131796922	Rheumatoid arthritis	rs657075	131430118	8e-07	366804	24390342	Okada Y	2013-12-25
rs11745587	5	131796922	Rheumatoid arthritis	rs657075	131430118	3e-10	366804	22446963	Okada Y	2012-03-25
rs11745587	5	131796922	Perceived unattractiveness to mosquitoes	rs12719453	131457753	2e-07	339169	28199695	Jones AV	2017-04-01
rs11745587	5	131796922	PR interval in Tripanosoma cruzi seropositivity	rs115545556	131479497	5e-07	317425	24324551	Deng X	2013-11-20
rs11745587	5	131796922	Giant cell arteritis	rs128738	131540875	5e-09	256047	28041642	Carmona FD	2016-12-29
rs11745587	5	131796922	Intraocular pressure	rs185616	131543766	1e-08	253156	29617998	Gao XR	2018-03-28
rs11745587	5	131796922	Sum eosinophil basophil counts	rs186675820	131559456	5e-15	237466	27863252	Astle WJ	2016-11-17
rs11745587	5	131796922	Itch intensity from mosquito bite adjusted by bite size	rs199834894	131565959	5e-19	230963	28199695	Jones AV	2017-04-01
rs11745587	5	131796922	Itch intensity from mosquito bite adjusted by bite size	rs199834894	131565959	8e-20	230963	28199695	Jones AV	2017-04-01
rs11745587	5	131796922	Itch intensity from mosquito bite adjusted by bite size	rs199834894	131565959	1e-10	230963	28199695	Jones AV	2017-04-01
rs11745587	5	131796922	Itch intensity from mosquito bite	rs199834894	131565959	1e-33	230963	28199695	Jones AV	2017-04-01
rs11745587	5	131796922	Blood protein levels	rs11955347	131567924	9e-24	228998	29875488	Sun BB	2018-06-06
rs11745587	5	131796922	Itch intensity from mosquito bite adjusted by bite size	rs12521097	131575338	4e-12	221584	28199695	Jones AV	2017-04-01
rs11745587	5	131796922	Perceived unattractiveness to mosquitoes	rs17516457	131590387	6e-09	206535	28199695	Jones AV	2017-04-01
rs11745587	5	131796922	Itch intensity from mosquito bite adjusted by bite size	rs17516457	131590387	2e-20	206535	28199695	Jones AV	2017-04-01
rs11745587	5	131796922	Blood metabolite levels	rs7727544	131590534	7e-16	206388	24816252	Shin SY	2014-05-11
rs11745587	5	131796922	Mosquito bite size	rs55722650	131607300	3e-20	189622	28199695	Jones AV	2017-04-01
rs11745587	5	131796922	Red cell distribution width	rs10479001	131607721	1e-08	189201	28957414	Pilling LC	2017-09-28
rs11745587	5	131796922	Blood protein levels	rs6864922	131616290	2e-44	180632	30072576	Emilsson V	2018-08-02
rs11745587	5	131796922	Itch intensity from mosquito bite	rs35260072	131630852	8e-38	166070	28199695	Jones AV	2017-04-01
rs11745587	5	131796922	Blood metabolite levels	rs419291	131633355	3e-18	163567	24816252	Shin SY	2014-05-11
rs11745587	5	131796922	Breast cancer	rs6860806	131640536	8e-08	156386	29059683	Michailidou K	2017-10-23
rs11745587	5	131796922	Mean platelet volume	rs11950562	131652529	3e-33	144393	27863252	Astle WJ	2016-11-17
rs11745587	5	131796922	Blood metabolite levels	rs11950562	131652529	7e-11	144393	24816252	Shin SY	2014-05-11
rs11745587	5	131796922	Blood metabolite levels	rs11950562	131652529	2e-41	144393	24816252	Shin SY	2014-05-11
rs11745587	5	131796922	Acylcarnitine levels	rs270602	131656700	2e-15	140222	26068415	Draisma HHM	2015-06-12
rs11745587	5	131796922	Acylcarnitine levels	rs270601	131656997	8e-16	139925	26068415	Draisma HHM	2015-06-12
rs11745587	5	131796922	Blood metabolite levels	rs273914	131660431	3e-11	136491	24816252	Shin SY	2014-05-11
rs11745587	5	131796922	Blood metabolite levels	rs273913	131661156	1e-25	135766	24816252	Shin SY	2014-05-11
rs11745587	5	131796922	Serum metabolite levels	rs273913	131661156	2e-11	135766	23093944	Krumsiek J	2012-10-18
rs11745587	5	131796922	Immature fraction of reticulocytes	rs538021413	131664522	3e-10	132400	27863252	Astle WJ	2016-11-17
rs11745587	5	131796922	Monocyte count	rs34301845	131665167	4e-15	131755	27863252	Astle WJ	2016-11-17
rs11745587	5	131796922	Blood metabolite ratios	rs272889	131665378	3e-51	131544	24816252	Shin SY	2014-05-11
rs11745587	5	131796922	Serum metabolite levels	rs272889	131665378	9e-15	131544	23093944	Krumsiek J	2012-10-18
rs11745587	5	131796922	Metabolic traits	rs272889	131665378	7e-16	131544	21886157	Suhre K	2011-08-31
rs11745587	5	131796922	Coronary artery disease	rs273909	131667353	5e-10	129569	29212778	van der Harst P	2017-12-06
rs11745587	5	131796922	Coronary artery disease	rs273909	131667353	3e-10	129569	29212778	van der Harst P	2017-12-06
rs11745587	5	131796922	Fibrinogen levels	rs12777	131671662	9e-27	125260	26561523	de Vries PS	2015-11-10
rs11745587	5	131796922	Inflammatory bowel disease	rs56399423	131672657	4e-43	124265	26192919	Liu JZ	2015-07-20
rs11745587	5	131796922	White blood cell count	rs10075801	131677642	7e-26	119280	27863252	Astle WJ	2016-11-17
rs11745587	5	131796922	Sum neutrophil eosinophil counts	rs10075801	131677642	4e-22	119280	27863252	Astle WJ	2016-11-17
rs11745587	5	131796922	Sum basophil neutrophil counts	rs10075801	131677642	2e-16	119280	27863252	Astle WJ	2016-11-17
rs11745587	5	131796922	Neutrophil count	rs10075801	131677642	8e-16	119280	27863252	Astle WJ	2016-11-17
rs11745587	5	131796922	Myeloid white cell count	rs10075801	131677642	5e-25	119280	27863252	Astle WJ	2016-11-17
rs11745587	5	131796922	Granulocyte count	rs10075801	131677642	8e-23	119280	27863252	Astle WJ	2016-11-17
rs11745587	5	131796922	Waist circumference adjusted for BMI in non-smokers	rs272869	131677997	2e-07	118925	28443625	Justice AE	2017-04-26
rs11745587	5	131796922	Waist circumference adjusted for BMI (joint analysis main effects and smoking interaction)	rs272869	131677997	2e-08	118925	28443625	Justice AE	2017-04-26
rs11745587	5	131796922	Waist circumference adjusted for BMI (adjusted for smoking behaviour)	rs272869	131677997	2e-08	118925	28443625	Justice AE	2017-04-26
rs11745587	5	131796922	Waist circumference adjusted for body mass index	rs272869	131677997	7e-10	118925	25673412	Shungin D	2015-02-12
rs11745587	5	131796922	Waist circumference adjusted for body mass index	rs272869	131677997	2e-07	118925	25673412	Shungin D	2015-02-12
rs11745587	5	131796922	Blood metabolite levels	rs272869	131677997	1e-11	118925	24816252	Shin SY	2014-05-11
rs11745587	5	131796922	High light scatter reticulocyte percentage of red cells	rs147858478	131682792	4e-09	114130	27863252	Astle WJ	2016-11-17
rs11745587	5	131796922	Platelet count	rs10058074	131686146	3e-18	110776	27863252	Astle WJ	2016-11-17
rs11745587	5	131796922	Height	rs10058074	131686146	4e-12	110776	23563607	Berndt SI	2013-04-07
rs11745587	5	131796922	Height	rs274546	131699867	7e-16	97055	20881960	Lango Allen H	2010-09-29
rs11745587	5	131796922	Blood metabolite levels	rs274567	131714409	3e-12	82513	24816252	Shin SY	2014-05-11
rs11745587	5	131796922	Plasma omega-6 polyunsaturated fatty acid levels (arachidonic acid)	rs274557	131721204	4e-06	75718	24823311	Guan W	2014-05-13
rs11745587	5	131796922	IgG glycosylation	rs7731390	131721749	2e-06	75173	23382691	Lauc G	2013-01-31
rs11745587	5	131796922	IgG glycosylation	rs7731390	131721749	3e-06	75173	23382691	Lauc G	2013-01-31
rs11745587	5	131796922	Mosquito bite size	rs2073643	131723288	3e-20	73634	28199695	Jones AV	2017-04-01
rs11745587	5	131796922	Asthma	rs2073643	131723288	2e-07	73634	20860503	Moffatt MF	2010-09-23
rs11745587	5	131796922	Acylcarnitine levels	rs6893782	131739433	1e-17	57489	26068415	Draisma HHM	2015-06-12
rs11745587	5	131796922	Blood metabolite levels	rs2405522	131741696	4e-29	55226	24816252	Shin SY	2014-05-11
rs11745587	5	131796922	Crohn's disease	rs6596075	131742228	3e-06	54694	17554300	Wellcome Trust Case Control Consortium	2007-06-07
rs11745587	5	131796922	Fibrinogen	rs1016988	131744574	1e-12	52348	20031577	Danik JS	2009-04-01
rs11745587	5	131796922	Fibrinogen	rs11242111	131756058	2e-21	40864	23969696	Sabater-Lleal M	2013-08-22
rs11745587	5	131796922	Chronic inflammatory diseases (ankylosing spondylitis, Crohn's disease, psoriasis, primary sclerosing cholangitis, ulcerative colitis) (pleiotropy)	rs1004234	131757101	4e-07	39821	26974007	Ellinghaus D	2016-03-14
rs11745587	5	131796922	Fibrinogen	rs2106854	131769174	2e-48	27748	23969696	Sabater-Lleal M	2013-08-22
rs11745587	5	131796922	Ulcerative colitis	rs2188962	131770805	2e-06	26117	28067908	de Lange KM	2017-01-09
rs11745587	5	131796922	Inflammatory bowel disease	rs2188962	131770805	4e-27	26117	28067908	de Lange KM	2017-01-09
rs11745587	5	131796922	Crohn's disease	rs2188962	131770805	6e-36	26117	28067908	de Lange KM	2017-01-09
rs11745587	5	131796922	Diastolic blood pressure	rs2188962	131770805	3e-11	26117	27618448	Liu C	2016-10-01
rs11745587	5	131796922	Inflammatory bowel disease	rs2188962	131770805	1e-52	26117	23128233	Jostins L	2012-11-01
rs11745587	5	131796922	Crohn's disease	rs2188962	131770805	1e-07	26117	20570966	McGovern DP	2010-06-22
rs11745587	5	131796922	Crohn's disease	rs2188962	131770805	2e-18	26117	18587394	Barrett JC	2008-06-29
rs11745587	5	131796922	Chronic inflammatory diseases (ankylosing spondylitis, Crohn's disease, psoriasis, primary sclerosing cholangitis, ulcerative colitis) (pleiotropy)	rs17622378	131778452	2e-55	18470	26974007	Ellinghaus D	2016-03-14
rs11745587	5	131796922	Ulcerative colitis	rs17622378	131778452	4e-11	18470	26192919	Liu JZ	2015-07-20
rs11745587	5	131796922	Inflammatory bowel disease	rs17622378	131778452	1e-42	18470	26192919	Liu JZ	2015-07-20
rs11745587	5	131796922	Crohn's disease	rs17622378	131778452	7e-56	18470	26192919	Liu JZ	2015-07-20
rs11745587	5	131796922	Fibrinogen levels	rs1012793	131781345	4e-60	15577	28107422	de Vries PS	2017-01-20
rs11745587	5	131796922	Fibrinogen levels	rs1012793	131781345	1e-58	15577	28107422	de Vries PS	2017-01-20
rs11745587	5	131796922	Diastolic blood pressure	rs12521868	131784393	8e-06	12529	28739976	Wain LV	2017-07-24
rs11745587	5	131796922	Diastolic blood pressure	rs12521868	131784393	2e-11	12529	27618447	Surendran P	2016-10-01
rs11745587	5	131796922	Crohn's disease	rs12521868	131784393	1e-20	12529	21102463	Franke A	2010-11-21
rs11745587	5	131796922	Perceived unattractiveness to mosquitoes	rs6866614	131787137	6e-09	9785	28199695	Jones AV	2017-04-01
rs11745587	5	131796922	Lung function (FEV1/FVC)	rs7713065	131788334	3e-11	8588	28166213	Wain LV	2017-02-06
rs11745587	5	131796922	Asthma	rs11745587	131796922	2e-06	0	22561531	Wan YI	2012-05-05
rs11745587	5	131796922	LDL cholesterol	rs6894249	131797547	6e-09	-625	30275531	Klarin D	2018-10-01
rs11745587	5	131796922	Asthma	rs6894249	131797547	2e-11	-625	29273806	Demenais F	2017-12-22
rs11745587	5	131796922	Juvenile idiopathic arthritis (oligoarticular or rheumatoid factor-negative polyarticular)	rs6894249	131797547	1e-09	-625	23603761	Hinks A	2013-04-21
rs11745587	5	131796922	Asthma (moderate or severe)	rs3749833	131799626	6e-14	-2704	30552067	Shrine N	2018-12-11
rs11745587	5	131796922	Allergic disease (asthma, hay fever or eczema)	rs3749833	131799626	3e-11	-2704	29083406	Ferreira MA	2017-10-30
rs11745587	5	131796922	Lymphocyte counts	rs2522056	131801726	2e-10	-4804	27863252	Astle WJ	2016-11-17
rs11745587	5	131796922	Fibrinogen	rs2522056	131801726	1e-15	-4804	20031576	Dehghan A	2009-04-01
rs11745587	5	131796922	Chronic inflammatory diseases (ankylosing spondylitis, Crohn's disease, psoriasis, primary sclerosing cholangitis, ulcerative colitis) (pleiotropy)	rs17622517	131803537	1e-07	-6615	26974007	Ellinghaus D	2016-03-14
rs11745587	5	131796922	Itch intensity from mosquito bite adjusted by bite size	rs2248116	131804347	5e-22	-7425	28199695	Jones AV	2017-04-01
rs11745587	5	131796922	Itch intensity from mosquito bite adjusted by bite size	rs2248116	131804347	9e-12	-7425	28199695	Jones AV	2017-04-01
rs11745587	5	131796922	Itch intensity from mosquito bite	rs2248116	131804347	2e-38	-7425	28199695	Jones AV	2017-04-01
rs11745587	5	131796922	Sum eosinophil basophil counts	rs2248116	131804347	3e-95	-7425	27863252	Astle WJ	2016-11-17
rs11745587	5	131796922	Neutrophil percentage of granulocytes	rs2248116	131804347	2e-62	-7425	27863252	Astle WJ	2016-11-17
rs11745587	5	131796922	Eosinophil percentage of white cells	rs2248116	131804347	1e-77	-7425	27863252	Astle WJ	2016-11-17
rs11745587	5	131796922	Eosinophil percentage of granulocytes	rs2248116	131804347	3e-67	-7425	27863252	Astle WJ	2016-11-17
rs11745587	5	131796922	Eosinophil counts	rs2248116	131804347	1e-96	-7425	27863252	Astle WJ	2016-11-17
rs11745587	5	131796922	Fibrinogen levels	rs2057655	131807624	2e-73	-10702	26561523	de Vries PS	2015-11-10
rs11745587	5	131796922	Lymphocyte percentage of white cells	rs140316257	131809761	7e-11	-12839	27863252	Astle WJ	2016-11-17
rs11745587	5	131796922	Itch intensity from mosquito bite adjusted by bite size	rs11741255	131811182	6e-13	-14260	28199695	Jones AV	2017-04-01
rs11745587	5	131796922	Itch intensity from mosquito bite adjusted by bite size	rs11741255	131811182	3e-23	-14260	28199695	Jones AV	2017-04-01
rs11745587	5	131796922	Pediatric autoimmune diseases	rs11741255	131811182	2e-09	-14260	26301688	Li YR	2015-08-24
rs11745587	5	131796922	Polycystic ovary syndrome	rs13164856	131813204	4e-09	-16282	26416764	Day FR	2015-09-29
rs11745587	5	131796922	Plateletcrit	rs796820687	131817912	2e-12	-20990	27863252	Astle WJ	2016-11-17
rs11745587	5	131796922	Platelet count	rs2070729	131819921	1e-10	-22999	22139419	Gieger C	2011-11-30
rs11745587	5	131796922	Asthma (sex interaction)	rs2549003	131829297	9e-07	-32375	24824216	Myers RA	2014-05-13
rs11745587	5	131796922	Breast cancer	rs736801	131833599	8e-08	-36677	29059683	Michailidou K	2017-10-23
rs11745587	5	131796922	Mosquito bite size	rs736801	131833599	2e-13	-36677	28199695	Jones AV	2017-04-01
rs11745587	5	131796922	C-reactive protein levels	rs4705952	131839618	1e-08	-42696	21300955	Dehghan A	2011-02-07
rs11745587	5	131796922	Eosinophil counts	rs4143832	131862977	1e-10	-66055	19198610	Gudbjartsson DF	2009-02-08
rs11745587	5	131796922	Eosinophil percentage of white cells	rs139939228	131864035	2e-17	-67113	27863252	Astle WJ	2016-11-17
rs11745587	5	131796922	Eosinophil percentage of granulocytes	rs139939228	131864035	2e-16	-67113	27863252	Astle WJ	2016-11-17
rs11745587	5	131796922	Eosinophil counts	rs139939228	131864035	3e-17	-67113	27863252	Astle WJ	2016-11-17
rs11745587	5	131796922	Rosacea symptom severity	rs2078387	131884894	5e-08	-87972	29771307	Aponte JL	2018-05-16
rs11745587	5	131796922	Eosinophil counts	rs2078387	131884894	9e-19	-87972	29403010	Kanai M	2018-02-05
rs11745587	5	131796922	Asthma (moderate or severe)	rs1986009	131887986	2e-15	-91064	30552067	Shrine N	2018-12-11
rs11745587	5	131796922	Asthma	rs2244012	131901225	2e-16	-104303	27182965	Pickrell JK	2016-05-16
rs11745587	5	131796922	Asthma	rs2244012	131901225	3e-07	-104303	20159242	Li X	2010-02-01
rs11745587	5	131796922	Venous thromboembolism adjusted for sickle cell variant rs77121243-T	rs2706345	131903928	9e-06	-107006	28203683	Heit JA	2017-02-16
rs11745587	5	131796922	Sum eosinophil basophil counts	rs2706345	131903928	1e-63	-107006	27863252	Astle WJ	2016-11-17
rs11745587	5	131796922	Eosinophil percentage of white cells	rs2706345	131903928	2e-65	-107006	27863252	Astle WJ	2016-11-17
rs11745587	5	131796922	Eosinophil percentage of granulocytes	rs2706345	131903928	3e-63	-107006	27863252	Astle WJ	2016-11-17
rs11745587	5	131796922	Eosinophil counts	rs2706345	131903928	4e-70	-107006	27863252	Astle WJ	2016-11-17
rs11745587	5	131796922	Inflammatory skin disease	rs6596086	131952222	2e-18	-155300	25574825	Baurecht H	2015-01-08
rs11745587	5	131796922	Itch intensity from mosquito bite	rs11954099	131955528	2e-10	-158606	28199695	Jones AV	2017-04-01
rs11745587	5	131796922	Allergic rhinitis	rs9687749	131955577	2e-09	-158655	30013184	Waage J	2018-07-16
rs11745587	5	131796922	Neutrophil percentage of white cells	rs10479009	131955597	2e-09	-158675	27863252	Astle WJ	2016-11-17
rs11745587	5	131796922	Asthma (childhood onset)	rs6871536	131969874	8e-07	-172952	24241537	Bonnelykke K	2013-11-17
rs11745587	5	131796922	Asthma	rs2040704	131973177	2e-07	-176255	27611488	Almoguera B	2016-09-09
rs11745587	5	131796922	IgE levels	rs2040704	131973177	4e-08	-176255	18846228	Weidinger S	2008-08-22
rs11745587	5	131796922	Allergic disease (asthma, hay fever or eczema)	rs3091307	131989136	4e-21	-192214	29083406	Ferreira MA	2017-10-30
rs11745587	5	131796922	Atopic dermatitis	rs3091307	131989136	4e-07	-192214	25865352	Schaarschmidt H	2015-04-10
rs11745587	5	131796922	Atopic dermatitis	rs12188917	131991085	4e-17	-194163	26482879	Paternoster L	2015-10-19
rs11745587	5	131796922	Neutrophil percentage of granulocytes	rs67006560	131991656	5e-55	-194734	27863252	Astle WJ	2016-11-17
rs11745587	5	131796922	Allergy	rs1295686	131995843	6e-10	-198921	27182965	Pickrell JK	2016-05-16
rs11745587	5	131796922	Atopic dermatitis	rs1295686	131995843	5e-09	-198921	25574825	Baurecht H	2015-01-08
rs11745587	5	131796922	Asthma (childhood onset)	rs1295686	131995843	2e-06	-198921	24241537	Bonnelykke K	2013-11-17
rs11745587	5	131796922	Atopic dermatitis	rs1295686	131995843	2e-17	-198921	23886662	Weidinger S	2013-07-25
rs11745587	5	131796922	Atopic dermatitis	rs1295686	131995843	2e-06	-198921	23042114	Hirota T	2012-10-07
rs11745587	5	131796922	Asthma	rs1295686	131995843	1e-07	-198921	20860503	Moffatt MF	2010-09-23
rs11745587	5	131796922	Allergic sensitization	rs20541	131995964	5e-07	-199042	30013184	Waage J	2018-07-16
rs11745587	5	131796922	Asthma	rs20541	131995964	5e-16	-199042	29273806	Demenais F	2017-12-22
rs11745587	5	131796922	Asthma	rs20541	131995964	1e-14	-199042	29273806	Demenais F	2017-12-22
rs11745587	5	131796922	Cutaneous psoriasis	rs20541	131995964	3e-08	-199042	26626624	Stuart PE	2015-11-28
rs11745587	5	131796922	Psoriasis	rs20541	131995964	5e-06	-199042	25574825	Baurecht H	2015-01-08
rs11745587	5	131796922	Self-reported allergy	rs20541	131995964	1e-06	-199042	23817569	Hinds DA	2013-06-30
rs11745587	5	131796922	Hodgkin's lymphoma	rs20541	131995964	1e-08	-199042	22286212	Urayama KY	2012-01-27
rs11745587	5	131796922	IgE levels	rs20541	131995964	3e-18	-199042	22075330	Granada M	2011-11-08
rs11745587	5	131796922	Psoriasis	rs20541	131995964	5e-15	-199042	19169254	Nair RP	2009-01-25
rs11745587	5	131796922	Asthma (childhood onset)	rs1295685	131996445	2e-09	-199523	29273806	Demenais F	2017-12-22
rs11745587	5	131796922	Psoriasis vulgaris	rs1295685	131996445	3e-14	-199523	26626624	Stuart PE	2015-11-28
rs11745587	5	131796922	Psoriasis	rs1295685	131996445	3e-10	-199523	23143594	Tsoi LC	2012-12-01
rs11745587	5	131796922	Allergic disease (asthma, hay fever or eczema)	rs848	131996500	2e-24	-199578	29083406	Ferreira MA	2017-10-30
rs11745587	5	131796922	Alopecia areata	rs848	131996500	5e-09	-199578	25608926	Betz RC	2015-01-22
rs11745587	5	131796922	Rosacea symptom severity	rs847	131996669	3e-09	-199747	29771307	Aponte JL	2018-05-16
rs11745587	5	131796922	Hodgkin's lymphoma	rs2069757	131998413	2e-11	-201491	24920014	Cozen W	2014-06-12
rs11745587	5	131796922	Itch intensity from mosquito bite adjusted by bite size	rs72797396	132007913	4e-09	-210991	28199695	Jones AV	2017-04-01
rs11745587	5	131796922	Itch intensity from mosquito bite adjusted by bite size	rs72797396	132007913	2e-09	-210991	28199695	Jones AV	2017-04-01
rs11745587	5	131796922	Atopic dermatitis	rs4705962	132028858	7e-12	-231936	26482879	Paternoster L	2015-10-19
rs11745587	5	131796922	Atopic march	rs17690965	132030667	5e-08	-233745	26542096	Marenholz I	2015-11-06
rs11745587	5	131796922	Mosquito bite size	rs17691077	132043351	3e-07	-246429	28199695	Jones AV	2017-04-01
rs11745587	5	131796922	Atopic dermatitis	rs2897442	132049027	1e-10	-252105	26482879	Paternoster L	2015-10-19
rs11745587	5	131796922	Atopic dermatitis	rs2897442	132049027	4e-08	-252105	22197932	Paternoster L	2011-12-25
rs11745587	5	131796922	Itch intensity from mosquito bite adjusted by bite size	rs9327638	132069706	1e-08	-272784	28199695	Jones AV	2017-04-01
rs11745587	5	131796922	Itch intensity from mosquito bite adjusted by bite size	rs11746729	132123536	2e-10	-326614	28199695	Jones AV	2017-04-01
rs11745587	5	131796922	Itch intensity from mosquito bite adjusted by bite size	rs11746729	132123536	2e-12	-326614	28199695	Jones AV	2017-04-01
rs11745587	5	131796922	Itch intensity from mosquito bite	rs11746729	132123536	3e-15	-326614	28199695	Jones AV	2017-04-01
rs11745587	5	131796922	Rosacea symptom severity	rs803141	132128218	1e-06	-331296	29771307	Aponte JL	2018-05-16
rs11745587	5	131796922	Apolipoprotein A-IV levels	rs59698941	132154912	2e-06	-357990	27412012	Lamina C	2016-07-12
rs11745587	5	131796922	Apolipoprotein A-IV levels	rs2292030	132161294	4e-06	-364372	27412012	Lamina C	2016-07-12
rs11745587	5	131796922	Blood protein levels	rs57880964	132210674	4e-19	-413752	30072576	Emilsson V	2018-08-02
rs11745587	5	131796922	Itch intensity from mosquito bite adjusted by bite size	rs56398801	132227750	1e-07	-430828	28199695	Jones AV	2017-04-01
rs11745587	5	131796922	Itch intensity from mosquito bite adjusted by bite size	rs56398801	132227750	2e-06	-430828	28199695	Jones AV	2017-04-01
rs11745587	5	131796922	Itch intensity from mosquito bite	rs59383773	132244468	5e-07	-447546	28199695	Jones AV	2017-04-01
rs11745587	5	131796922	Alzheimer disease and age of onset	rs7702102	132330152	5e-07	-533230	26830138	Herold C	2016-02-02
rs11745587	5	131796922	Heel bone mineral density	rs72801445	132388959	2e-19	-592037	30598549	Morris JA	2018-12-31
rs11745587	5	131796922	Diastolic blood pressure	rs55747751	132397351	6e-14	-600429	30224653	Evangelou E	2018-09-17
rs11745587	5	131796922	Breast cancer	rs6596100	132407058	8e-09	-610136	29059683	Michailidou K	2017-10-23
rs11745587	5	131796922	Reticulocyte fraction of red cells	rs147133967	132426853	6e-09	-629931	27863252	Astle WJ	2016-11-17
rs11745587	5	131796922	Heel bone mineral density	rs571173399	132441799	3e-24	-644877	30048462	Kim SK	2018-07-26
rs11745587	5	131796922	Triglycerides	rs11745702	132444301	1e-08	-647379	30275531	Klarin D	2018-10-01
rs11745587	5	131796922	Coronary artery calcified atherosclerotic plaque score in type 2 diabetes	rs73790215	132457197	6e-06	-660275	29221444	Divers J	2017-12-08
rs11745587	5	131796922	HDL cholesterol	rs10479024	132467373	1e-10	-670451	30275531	Klarin D	2018-10-01
rs11745587	5	131796922	Moyamoya disease	rs3798104	132534021	4e-06	-737099	29273593	Duan L	2017-12-22
rs11745587	5	131796922	Gout	rs2303670	132560150	1e-07	-763228	22179738	Lai HM	2011-12-16
rs11745587	5	131796922	Type 1 diabetes	rs17166496	132628884	5e-06	-831962	17554300	Wellcome Trust Case Control Consortium	2007-06-07
rs11745587	5	131796922	Eyebrow thickness	rs10515457	132650871	3e-06	-853949	26926045	Adhikari K	2016-03-01
rs11745587	5	131796922	Interleukin-13 levels	rs29545	132759324	6e-06	-962402	27989323	Ahola-Olli AV	2016-12-13
rs11745587	5	131796922	Non-response to selective serotonin reuptake inhibitors and depression	rs73788091	132765209	1e-06	-968287	27622933	Li QS	2016-09-13
rs11745587	5	131796922	Post bronchodilator FEV1 in COPD	rs152784	132772431	2e-06	-975509	26634245	Lutz SM	2015-12-03
rs6454802	6	90814199	Familial lung cancer	rs117313366	89843703	6e-06	970496	29924316	Byun J	2018-06-19
rs6454802	6	90814199	Blood metabolite levels	rs7775554	89879168	1e-15	935031	24816252	Shin SY	2014-05-11
rs6454802	6	90814199	Spherical equivalent (joint analysis main effects and education interaction)	rs13215566	89918638	4e-08	895561	27020472	Fan Q	2016-03-29
rs6454802	6	90814199	Diabetic kidney disease in type 2 diabetes	rs2150814	89942934	2e-06	871265	29703844	van Zuydam NR	2018-04-27
rs6454802	6	90814199	Early diabetic kidney disease in type 2 diabetes	rs9942471	89948232	5e-08	865967	29703844	van Zuydam NR	2018-04-27
rs6454802	6	90814199	Diabetic kidney disease in type 2 diabetes	rs9942471	89948232	4e-07	865967	29703844	van Zuydam NR	2018-04-27
rs6454802	6	90814199	Glomerular filtration rate	rs6907843	90109374	3e-09	704825	29403010	Kanai M	2018-02-05
rs6454802	6	90814199	Creatinine levels	rs6907843	90109374	4e-09	704825	29403010	Kanai M	2018-02-05
rs6454802	6	90814199	Knee osteoarthritis	rs78571182	90227209	4e-07	586990	28916551	Liu Y	2017-09-15
rs6454802	6	90814199	Metabolite levels (Pyroglutamine)	rs6939321	90299210	4e-06	514989	23934736	Yu B	2013-08-11
rs6454802	6	90814199	Bipolar disorder	rs9359856	90307985	5e-06	506214	25827505	Swaminathan S	2015-03-14
rs6454802	6	90814199	vWF and FVIII levels	rs6454764	90310966	5e-06	503233	21810271	Antoni G	2011-08-02
rs6454802	6	90814199	Coronary artery disease	rs6905628	90344869	4e-06	469330	29212778	van der Harst P	2017-12-06
rs6454802	6	90814199	Mononucleosis	rs117472277	90371605	5e-06	442594	28928442	Tian C	2017-09-19
rs6454802	6	90814199	QRS interval (sulfonylurea treatment interaction)	rs10484885	90395016	9e-07	419183	27958378	Floyd JS	2016-12-13
rs6454802	6	90814199	DNA methylation variation (age effect)	rs2748297	90425824	2e-08	388375	30348214	Zhang Q	2018-10-22
rs6454802	6	90814199	Major depressive disorder	rs111404313	90568830	4e-06	245369	29317602	Hall LS	2018-01-10
rs6454802	6	90814199	Self-reported math ability (MTAG)	rs138866907	90616709	1e-09	197490	30038396	Lee JJ	2018-07-23
rs6454802	6	90814199	Self-reported math ability	rs138866907	90616709	4e-11	197490	30038396	Lee JJ	2018-07-23
rs6454802	6	90814199	Serum urate levels in chronic kidney disease	rs62416056	90627773	1e-07	186426	30181573	Jing J	2018-09-04
rs6454802	6	90814199	Cognitive performance	rs2289577	90640491	9e-06	173708	20125193	Cirulli ET	2010-02-03
rs6454802	6	90814199	IgG glycosylation	rs404256	90657783	7e-09	156416	23382691	Lauc G	2013-01-31
rs6454802	6	90814199	IgG glycosylation	rs404256	90657783	5e-06	156416	23382691	Lauc G	2013-01-31
rs6454802	6	90814199	Ankylosing spondylitis	rs17765610	90665773	5e-08	148426	23749187	Cortes A	2013-07-01
rs6454802	6	90814199	Ankylosing spondylitis	rs17765610	90665773	3e-08	148426	23749187	Cortes A	2013-07-01
rs6454802	6	90814199	Obesity-related traits	rs6917758	90681466	3e-06	132733	23251661	Comuzzie AG	2012-12-04
rs6454802	6	90814199	Visceral adipose tissue/subcutaneous adipose tissue ratio	rs12204127	90698274	6e-07	115925	22589738	Fox CS	2012-05-10
rs6454802	6	90814199	Interleukin-6 levels	rs17766774	90755352	5e-06	58847	22205395	Tekola Ayele F	2011-12-29
rs6454802	6	90814199	Celiac disease	rs7753008	90809639	3e-07	4560	22057235	Trynka G	2011-11-06
rs6454802	6	90814199	Reaction time	rs116122500	90821727	3e-06	-7528	29844566	Davies G	2018-05-29
rs6454802	6	90814199	Celiac disease	rs2474619	90880035	2e-08	-65836	24999842	Garner C	2014-07-07
rs6454802	6	90814199	Thyroid peroxidase antibody positivity	rs10944479	90880393	4e-08	-66194	24586183	Medici M	2014-02-27
rs6454802	6	90814199	Monocyte percentage of white cells	rs62408211	90902808	6e-12	-88609	27863252	Astle WJ	2016-11-17
rs6454802	6	90814199	Graves' disease	rs370409	90921740	2e-06	-107541	21841780	Chu X	2011-08-14
rs6454802	6	90814199	Celiac disease	rs10806425	90926612	4e-10	-112413	20190752	Dubois PC	2010-02-28
rs6454802	6	90814199	Mean corpuscular volume	rs206913	90936894	9e-10	-122695	27863252	Astle WJ	2016-11-17
rs6454802	6	90814199	Sum eosinophil basophil counts	rs17585295	90944831	1e-28	-130632	27863252	Astle WJ	2016-11-17
rs6454802	6	90814199	Neutrophil percentage of granulocytes	rs17585295	90944831	5e-20	-130632	27863252	Astle WJ	2016-11-17
rs6454802	6	90814199	Eosinophil percentage of white cells	rs62408225	90956409	2e-20	-142210	27863252	Astle WJ	2016-11-17
rs6454802	6	90814199	Eosinophil percentage of granulocytes	rs62408225	90956409	2e-19	-142210	27863252	Astle WJ	2016-11-17
rs6454802	6	90814199	Eosinophil counts	rs62408225	90956409	1e-27	-142210	27863252	Astle WJ	2016-11-17
rs6454802	6	90814199	Vitiligo	rs3757247	90957463	3e-08	-143264	22561518	Jin Y	2012-05-06
rs6454802	6	90814199	Type 1 diabetes	rs3757247	90957463	1e-06	-143264	18840781	Grant SF	2008-10-07
rs6454802	6	90814199	Type 1 diabetes	rs11755527	90958231	3e-08	-144032	21829393	Plagnol V	2011-08-04
rs6454802	6	90814199	Thyroid peroxidase autoantibody levels in type 1 diabetes	rs11755527	90958231	1e-06	-144032	21829393	Plagnol V	2011-08-04
rs6454802	6	90814199	Type 1 diabetes	rs11755527	90958231	5e-08	-144032	19430480	Barrett JC	2009-05-10
rs6454802	6	90814199	Type 1 diabetes	rs11755527	90958231	5e-12	-144032	18978792	Cooper JD	2008-11-02
rs6454802	6	90814199	Inflammatory bowel disease	rs1847472	90973159	2e-09	-158960	28067908	de Lange KM	2017-01-09
rs6454802	6	90814199	Crohn's disease	rs1847472	90973159	6e-09	-158960	28067908	de Lange KM	2017-01-09
rs6454802	6	90814199	Chronic inflammatory diseases (ankylosing spondylitis, Crohn's disease, psoriasis, primary sclerosing cholangitis, ulcerative colitis) (pleiotropy)	rs1847472	90973159	5e-10	-158960	26974007	Ellinghaus D	2016-03-14
rs6454802	6	90814199	Inflammatory bowel disease	rs1847472	90973159	7e-10	-158960	26192919	Liu JZ	2015-07-20
rs6454802	6	90814199	Crohn's disease	rs1847472	90973159	1e-10	-158960	26192919	Liu JZ	2015-07-20
rs6454802	6	90814199	Inflammatory bowel disease	rs1847472	90973159	2e-10	-158960	23128233	Jostins L	2012-11-01
rs6454802	6	90814199	Crohn's disease	rs1847472	90973159	5e-09	-158960	21102463	Franke A	2010-11-21
rs6454802	6	90814199	Hypothyroidism	rs661713	90975999	2e-07	-161800	27182965	Pickrell JK	2016-05-16
rs6454802	6	90814199	Non-melanoma skin cancer	rs72928038	90976768	1e-06	-162569	29739929	Visconti A	2018-05-08
rs6454802	6	90814199	Mosquito bite size	rs72928038	90976768	8e-06	-162569	28199695	Jones AV	2017-04-01
rs6454802	6	90814199	Lymphocyte counts	rs72928038	90976768	4e-13	-162569	27863252	Astle WJ	2016-11-17
rs6454802	6	90814199	Vitiligo	rs72928038	90976768	1e-14	-162569	27723757	Jin Y	2016-11-01
rs6454802	6	90814199	Chronic inflammatory diseases (ankylosing spondylitis, Crohn's disease, psoriasis, primary sclerosing cholangitis, ulcerative colitis) (pleiotropy)	rs72928038	90976768	2e-10	-162569	26974007	Ellinghaus D	2016-03-14
rs6454802	6	90814199	Type 1 diabetes	rs72928038	90976768	6e-14	-162569	25751624	Onengut-Gumuscu S	2015-04-01
rs6454802	6	90814199	Multiple sclerosis	rs72928038	90976768	2e-15	-162569	24076602	Beecham AH	2013-11-01
rs6454802	6	90814199	Rheumatoid arthritis	rs72928038	90976768	8e-07	-162569	23143596	Eyre S	2012-12-01
rs6454802	6	90814199	Graves' disease	rs72928038	90976768	4e-06	-162569	22922229	Cooper JD	2012-12-01
rs6454802	6	90814199	Autoimmune thyroid diseases (Graves disease or Hashimoto's thyroiditis)	rs72928038	90976768	1e-07	-162569	22922229	Cooper JD	2012-12-01
rs6454802	6	90814199	Asthma	rs58521088	90985198	7e-11	-170999	27182965	Pickrell JK	2016-05-16
rs6454802	6	90814199	Asthma	rs2325291	90986686	2e-12	-172487	29273806	Demenais F	2017-12-22
rs6454802	6	90814199	Asthma	rs2325291	90986686	9e-13	-172487	29273806	Demenais F	2017-12-22
rs6454802	6	90814199	Allergic disease (asthma, hay fever or eczema)	rs2134814	90987512	2e-17	-173313	29083406	Ferreira MA	2017-10-30
rs6454802	6	90814199	Multiple sclerosis	rs12212193	90996769	4e-08	-182570	21833088	Sawcer S	2011-08-11
rs6454802	6	90814199	Asthma (moderate or severe)	rs367983479	91001333	6e-11	-187134	30552067	Shrine N	2018-12-11
rs6454802	6	90814199	White blood cell count	rs367983479	91001333	1e-09	-187134	27863252	Astle WJ	2016-11-17
rs6454802	6	90814199	Systemic lupus erythematosus	rs597325	91002494	4e-12	-188295	27399966	Morris DL	2016-07-11
rs6454802	6	90814199	Systemic lupus erythematosus	rs597325	91002494	1e-10	-188295	27399966	Morris DL	2016-07-11
rs6454802	6	90814199	Allergic rhinitis	rs1504215	91006227	2e-18	-192028	30013184	Waage J	2018-07-16
rs6454802	6	90814199	Cognitive empathy	rs12529935	91015039	9e-06	-200840	28584286	Warrier V	2017-06-06
rs6454802	6	90814199	Systemic lupus erythematosus	rs12529935	91015039	9e-06	-200840	23273568	Yang W	2012-12-27
rs6454802	6	90814199	Primary sclerosing cholangitis	rs56258221	91030441	1e-09	-216242	27992413	Ji SG	2016-12-19
rs6454802	6	90814199	Primary sclerosing cholangitis	rs56258221	91030441	8e-12	-216242	23603763	Liu JZ	2013-06-01
rs6454802	6	90814199	Caudate activity during reward	rs4706368	91112661	8e-06	-298462	28927378	Qian DC	2017-09-19
rs6454802	6	90814199	Attention deficit hyperactivity disorder (time to onset)	rs806276	91207351	3e-07	-393152	18937294	Lasky-Su J	2008-12-05
rs6454802	6	90814199	Response to anti-TNF therapy in rheumatoid arthritis	rs284511	91208542	3e-08	-394343	26776603	Honne K	2016-01-18
rs6454802	6	90814199	Adolescent idiopathic scoliosis	rs284512	91208625	7e-07	-394426	30019117	Liu J	2018-07-17
rs6454802	6	90814199	Response to anti-TNF therapy in rheumatoid arthritis	rs284515	91208828	7e-07	-394629	26776603	Honne K	2016-01-18
rs6454802	6	90814199	Brain structure	rs713155	91417752	5e-07	-603553	20171287	Stein JL	2010-02-17
rs6454802	6	90814199	Adolescent idiopathic scoliosis	rs1231498	91435772	2e-07	-621573	30019117	Liu J	2018-07-17
rs6454802	6	90814199	Bone mineral density (hip)	rs16883826	91671159	4e-06	-856960	30172743	Liang X	2018-08-30
rs42041	7	92246744	Obesity-related traits	rs1476442	91272344	3e-06	974400	23251661	Comuzzie AG	2012-12-04
rs42041	7	92246744	Breast cancer	rs6964587	91630620	9e-11	616124	29059683	Michailidou K	2017-10-23
rs42041	7	92246744	Breast cancer	rs6964587	91630620	5e-07	616124	25751625	Michailidou K	2015-04-01
rs42041	7	92246744	Breast cancer	rs10644111	91652178	3e-11	594566	29059683	Michailidou K	2017-10-23
rs42041	7	92246744	Disrupted circadian rhythm (low relative amplitude of rest-activity cycles)	rs76775274	91713047	2e-06	533697	30120083	Ferguson A	2018-08-14
rs42041	7	92246744	Hippocampal volume in Alzheimer's disease dementia	rs149454736	91730591	2e-07	516153	29274321	Chung J	2017-12-20
rs42041	7	92246744	Lifespan	rs2229188	91763623	2e-08	483121	25918517	Yashin AI	2015-04-13
rs42041	7	92246744	Breast cancer	rs35417517	91772731	8e-11	474013	29059683	Michailidou K	2017-10-23
rs42041	7	92246744	Educational attainment (years of education)	rs6465353	91779971	3e-08	466773	30038396	Lee JJ	2018-07-23
rs42041	7	92246744	Breast cancer	rs35522438	91872872	1e-09	373872	29059683	Michailidou K	2017-10-23
rs42041	7	92246744	Disrupted circadian rhythm (low relative amplitude of rest-activity cycles)	rs117704951	91876485	2e-06	370259	30120083	Ferguson A	2018-08-14
rs42041	7	92246744	Breast cancer	rs369328859	91973519	2e-08	273225	29059683	Michailidou K	2017-10-23
rs42041	7	92246744	Mean corpuscular hemoglobin	rs13229255	92097611	3e-09	149133	27863252	Astle WJ	2016-11-17
rs42041	7	92246744	Heel bone mineral density	rs12154498	92223518	1e-23	23226	30048462	Kim SK	2018-07-26
rs42041	7	92246744	Heel bone mineral density	rs12154498	92223518	2e-09	23226	28869591	Kemp JP	2017-09-04
rs42041	7	92246744	Heel bone mineral density	rs12154498	92223518	4e-12	23226	28869591	Kemp JP	2017-09-04
rs42041	7	92246744	White blood cell count (basophil)	rs8179	92236164	8e-09	10580	27863252	Astle WJ	2016-11-17
rs42041	7	92246744	White blood cell count	rs8179	92236164	1e-14	10580	27863252	Astle WJ	2016-11-17
rs42041	7	92246744	Sum neutrophil eosinophil counts	rs8179	92236164	2e-19	10580	27863252	Astle WJ	2016-11-17
rs42041	7	92246744	Sum basophil neutrophil counts	rs8179	92236164	1e-18	10580	27863252	Astle WJ	2016-11-17
rs42041	7	92246744	Neutrophil count	rs8179	92236164	1e-17	10580	27863252	Astle WJ	2016-11-17
rs42041	7	92246744	Myeloid white cell count	rs8179	92236164	1e-16	10580	27863252	Astle WJ	2016-11-17
rs42041	7	92246744	Granulocyte count	rs8179	92236164	3e-20	10580	27863252	Astle WJ	2016-11-17
rs42041	7	92246744	Rheumatoid arthritis	rs4272	92236829	5e-07	9915	30423114	Laufer VA	2018-11-13
rs42041	7	92246744	Rheumatoid arthritis	rs4272	92236829	3e-07	9915	30423114	Laufer VA	2018-11-13
rs42041	7	92246744	Granulocyte percentage of myeloid white cells	rs4272	92236829	2e-28	9915	27863252	Astle WJ	2016-11-17
rs42041	7	92246744	Eosinophil counts	rs4272	92236829	4e-09	9915	27863252	Astle WJ	2016-11-17
rs42041	7	92246744	Rheumatoid arthritis	rs4272	92236829	1e-08	9915	24390342	Okada Y	2013-12-25
rs42041	7	92246744	Rheumatoid arthritis	rs4272	92236829	5e-09	9915	24390342	Okada Y	2013-12-25
rs42041	7	92246744	Heel bone mineral density	rs42032	92237426	1e-26	9318	30048462	Kim SK	2018-07-26
rs42041	7	92246744	Sum eosinophil basophil counts	rs42033	92237533	2e-13	9211	27863252	Astle WJ	2016-11-17
rs42041	7	92246744	Stroke	rs42039	92244422	7e-09	2322	29531354	Malik R	2018-03-12
rs42041	7	92246744	Stroke	rs42039	92244422	2e-07	2322	29531354	Malik R	2018-03-12
rs42041	7	92246744	Ischemic stroke	rs42039	92244422	7e-09	2322	29531354	Malik R	2018-03-12
rs42041	7	92246744	Ischemic stroke	rs42039	92244422	2e-07	2322	29531354	Malik R	2018-03-12
rs42041	7	92246744	Height	rs42039	92244422	4e-88	2322	25282103	Wood AR	2014-10-05
rs42041	7	92246744	Rheumatoid arthritis	rs42041	92246744	4e-06	0	18794853	Raychaudhuri S	2008-09-14
rs42041	7	92246744	Heel bone mineral density	rs42235	92248076	5e-27	-1332	30598549	Morris JA	2018-12-31
rs42041	7	92246744	Hip circumference adjusted for BMI	rs42235	92248076	8e-20	-1332	25673412	Shungin D	2015-02-12
rs42041	7	92246744	Hip circumference adjusted for BMI	rs42235	92248076	2e-09	-1332	25673412	Shungin D	2015-02-12
rs42041	7	92246744	Hip circumference adjusted for BMI	rs42235	92248076	2e-13	-1332	25673412	Shungin D	2015-02-12
rs42041	7	92246744	Height	rs42235	92248076	1e-28	-1332	23563607	Berndt SI	2013-04-07
rs42041	7	92246744	Height	rs42235	92248076	8e-47	-1332	20881960	Lango Allen H	2010-09-29
rs42041	7	92246744	Monocyte percentage of white cells	rs42044	92250140	6e-28	-3396	27863252	Astle WJ	2016-11-17
rs42041	7	92246744	Waist circumference adjusted for BMI in non-smokers	rs10269774	92253972	5e-09	-7228	28443625	Justice AE	2017-04-26
rs42041	7	92246744	Waist circumference adjusted for BMI (joint analysis main effects and smoking interaction)	rs10269774	92253972	2e-09	-7228	28443625	Justice AE	2017-04-26
rs42041	7	92246744	Waist circumference adjusted for BMI (adjusted for smoking behaviour)	rs10269774	92253972	3e-10	-7228	28443625	Justice AE	2017-04-26
rs42041	7	92246744	Mean corpuscular volume	rs2040494	92256905	3e-12	-10161	29403010	Kanai M	2018-02-05
rs42041	7	92246744	Height	rs2040494	92256905	4e-07	-10161	18391950	Lettre G	2008-04-06
rs42041	7	92246744	Pulse pressure	rs2282978	92264410	5e-10	-17666	27618447	Surendran P	2016-10-01
rs42041	7	92246744	Height	rs2282978	92264410	1e-08	-17666	19343178	Soranzo N	2009-04-03
rs42041	7	92246744	Height	rs2282978	92264410	8e-23	-17666	18391952	Weedon MN	2008-04-06
rs42041	7	92246744	Height	rs2282978	92264410	1e-08	-17666	18391951	Gudbjartsson DF	2008-04-06
rs42041	7	92246744	Mean corpuscular volume	rs10225965	92273578	5e-09	-26834	27863252	Astle WJ	2016-11-17
rs42041	7	92246744	Atrial fibrillation	rs56201652	92278116	2e-12	-31372	30061737	Nielsen JB	2018-07-30
rs42041	7	92246744	Atrial fibrillation	rs11773884	92285123	5e-09	-38379	29892015	Roselli C	2018-06-11
rs42041	7	92246744	Red blood cell count	rs73406759	92348316	4e-08	-101572	29403010	Kanai M	2018-02-05
rs42041	7	92246744	Sum eosinophil basophil counts	rs8	92408329	8e-10	-161585	27863252	Astle WJ	2016-11-17
rs42041	7	92246744	Total cholesterol levels	rs445	92408370	1e-08	-161626	30275531	Klarin D	2018-10-01
rs42041	7	92246744	White blood cell count	rs445	92408370	2e-70	-161626	29403010	Kanai M	2018-02-05
rs42041	7	92246744	Neutrophil count	rs445	92408370	4e-46	-161626	29403010	Kanai M	2018-02-05
rs42041	7	92246744	Monocyte count	rs445	92408370	7e-18	-161626	29403010	Kanai M	2018-02-05
rs42041	7	92246744	Eosinophil counts	rs445	92408370	5e-17	-161626	29403010	Kanai M	2018-02-05
rs42041	7	92246744	White blood cell count (neutrophil)	rs445	92408370	9e-06	-161626	28158719	Jain D	2017-02-01
rs42041	7	92246744	White blood cell count (basophil)	rs445	92408370	5e-31	-161626	27863252	Astle WJ	2016-11-17
rs42041	7	92246744	White blood cell count	rs445	92408370	2e-65	-161626	27863252	Astle WJ	2016-11-17
rs42041	7	92246744	Sum neutrophil eosinophil counts	rs445	92408370	4e-64	-161626	27863252	Astle WJ	2016-11-17
rs42041	7	92246744	Sum eosinophil basophil counts	rs445	92408370	5e-30	-161626	27863252	Astle WJ	2016-11-17
rs42041	7	92246744	Sum basophil neutrophil counts	rs445	92408370	5e-60	-161626	27863252	Astle WJ	2016-11-17
rs42041	7	92246744	Neutrophil percentage of white cells	rs445	92408370	2e-12	-161626	27863252	Astle WJ	2016-11-17
rs42041	7	92246744	Neutrophil count	rs445	92408370	1e-58	-161626	27863252	Astle WJ	2016-11-17
rs42041	7	92246744	Myeloid white cell count	rs445	92408370	3e-73	-161626	27863252	Astle WJ	2016-11-17
rs42041	7	92246744	Monocyte count	rs445	92408370	4e-59	-161626	27863252	Astle WJ	2016-11-17
rs42041	7	92246744	Lymphocyte percentage of white cells	rs445	92408370	2e-27	-161626	27863252	Astle WJ	2016-11-17
rs42041	7	92246744	Granulocyte count	rs445	92408370	2e-65	-161626	27863252	Astle WJ	2016-11-17
rs42041	7	92246744	Eosinophil counts	rs445	92408370	2e-18	-161626	27863252	Astle WJ	2016-11-17
rs42041	7	92246744	White blood cell count	rs445	92408370	9e-11	-161626	25096241	Keller MF	2014-08-05
rs42041	7	92246744	Neutrophil count	rs445	92408370	9e-06	-161626	25096241	Keller MF	2014-08-05
rs42041	7	92246744	White blood cell count	rs445	92408370	4e-07	-161626	21738479	Reiner AP	2011-06-30
rs42041	7	92246744	White blood cell types	rs445	92408370	7e-10	-161626	21738478	Okada Y	2011-06-30
rs42041	7	92246744	White blood cell count	rs445	92408370	2e-08	-161626	20139978	Kamatani Y	2010-02-07
rs42041	7	92246744	Clopidogrel active metabolite levels	rs73407739	92491283	2e-07	-244539	28207573	Backman JD	2017-04-01
rs42041	7	92246744	Age-related hearing impairment	rs12704645	92622650	8e-06	-375906	24939585	Fransen E	2014-06-18
rs42041	7	92246744	Mean corpuscular volume	rs17700466	92635973	1e-14	-389229	29403010	Kanai M	2018-02-05
rs42041	7	92246744	Mean corpuscular hemoglobin	rs17700466	92635973	9e-12	-389229	29403010	Kanai M	2018-02-05
rs42041	7	92246744	Cognitive performance (MTAG)	rs12671937	92654365	1e-12	-407621	30038396	Lee JJ	2018-07-23
rs42041	7	92246744	Cognitive ability (MTAG)	rs12671937	92654365	2e-08	-407621	29186694	Lam M	2017-11-28
rs42041	7	92246744	Educational attainment (college completion)	rs12671937	92654365	1e-10	-407621	27225129	Okbay A	2016-05-26
rs42041	7	92246744	Educational attainment (years of education)	rs10953083	92657034	6e-19	-410290	30038396	Lee JJ	2018-07-23
rs42041	7	92246744	Educational attainment (years of education)	rs10215082	92657985	7e-26	-411241	30038396	Lee JJ	2018-07-23
rs42041	7	92246744	Educational attainment (MTAG)	rs10215082	92657985	2e-27	-411241	30038396	Lee JJ	2018-07-23
rs42041	7	92246744	Highest math class taken	rs2188177	92659160	4e-08	-412416	30038396	Lee JJ	2018-07-23
rs42041	7	92246744	Self-reported math ability (MTAG)	rs12534506	92662327	1e-11	-415583	30038396	Lee JJ	2018-07-23
rs42041	7	92246744	Highest math class taken (MTAG)	rs12534506	92662327	5e-21	-415583	30038396	Lee JJ	2018-07-23
rs42041	7	92246744	Educational attainment (years of education)	rs12534506	92662327	3e-10	-415583	27225129	Okbay A	2016-05-26
rs42041	7	92246744	Central corneal thickness	rs2106166	92668332	5e-08	-421588	29760442	Iglesias AI	2018-05-14
rs42041	7	92246744	Self-reported math ability	rs6960056	92673154	4e-08	-426410	30038396	Lee JJ	2018-07-23
rs42041	7	92246744	Mean corpuscular hemoglobin	rs11973616	92682359	3e-11	-435615	29403010	Kanai M	2018-02-05
rs42041	7	92246744	Mean corpuscular volume	rs739385	92682609	9e-16	-435865	29403010	Kanai M	2018-02-05
rs42041	7	92246744	Red cell distribution width	rs739385	92682609	1e-08	-435865	28957414	Pilling LC	2017-09-28
rs42041	7	92246744	Mean corpuscular volume	rs739385	92682609	3e-18	-435865	27863252	Astle WJ	2016-11-17
rs42041	7	92246744	Mean corpuscular hemoglobin	rs739385	92682609	7e-12	-435865	27863252	Astle WJ	2016-11-17
rs42041	7	92246744	Systemic lupus erythematosus and Systemic sclerosis	rs1133906	92764982	2e-07	-518238	23740937	Martin JE	2013-06-10
rs42041	7	92246744	Tonsillectomy	rs11428598	92857885	8e-06	-611141	28928442	Tian C	2017-09-19
rs42041	7	92246744	Tonsillectomy	rs144974794	92974662	6e-07	-727918	28928442	Tian C	2017-09-19
rs42041	7	92246744	Body mass index	rs2237579	93095867	1e-07	-849123	30108127	Hoffmann TJ	2018-08-14
rs42041	7	92246744	Body mass index	rs2237579	93095867	1e-08	-849123	28892062	Akiyama M	2017-09-11
rs42041	7	92246744	Hip circumference	rs1548457	93192710	2e-08	-945966	25673412	Shungin D	2015-02-12
rs42041	7	92246744	Body mass index	rs9641123	93197732	3e-08	-950988	30108127	Hoffmann TJ	2018-08-14
rs42041	7	92246744	Lean body mass	rs9641123	93197732	4e-06	-950988	28724990	Zillikens MC	2017-07-19
rs42041	7	92246744	Body mass index in physically active individuals	rs9641123	93197732	4e-07	-950988	28448500	Graff M	2017-04-27
rs42041	7	92246744	Body mass index (joint analysis main effects and physical activity interaction)	rs9641123	93197732	2e-08	-950988	28448500	Graff M	2017-04-27
rs42041	7	92246744	Body mass index	rs9641123	93197732	4e-06	-950988	28448500	Graff M	2017-04-27
rs42041	7	92246744	Body mass index	rs9641123	93197732	1e-08	-950988	28448500	Graff M	2017-04-27
rs42041	7	92246744	Body mass index (joint analysis main effects and smoking interaction)	rs9641123	93197732	4e-06	-950988	28443625	Justice AE	2017-04-26
rs42041	7	92246744	Body mass index (joint analysis main effects and smoking interaction)	rs9641123	93197732	3e-07	-950988	28443625	Justice AE	2017-04-26
rs42041	7	92246744	Body mass index (joint analysis main effects and smoking interaction)	rs9641123	93197732	2e-11	-950988	28443625	Justice AE	2017-04-26
rs42041	7	92246744	BMI in non-smokers	rs9641123	93197732	3e-08	-950988	28443625	Justice AE	2017-04-26
rs42041	7	92246744	BMI (adjusted for smoking behaviour)	rs9641123	93197732	3e-07	-950988	28443625	Justice AE	2017-04-26
rs42041	7	92246744	BMI (adjusted for smoking behaviour)	rs9641123	93197732	2e-06	-950988	28443625	Justice AE	2017-04-26
rs42041	7	92246744	BMI (adjusted for smoking behaviour)	rs9641123	93197732	1e-11	-950988	28443625	Justice AE	2017-04-26
rs42041	7	92246744	Body mass index	rs9641123	93197732	2e-08	-950988	26426971	Winkler TW	2015-10-01
rs42041	7	92246744	Body mass index	rs9641123	93197732	5e-07	-950988	25673413	Locke AE	2015-02-12
rs42041	7	92246744	Body mass index	rs9641123	93197732	2e-07	-950988	25673413	Locke AE	2015-02-12
rs42041	7	92246744	Body mass index	rs9641123	93197732	2e-07	-950988	25673413	Locke AE	2015-02-12
rs42041	7	92246744	Body mass index	rs7786765	93199928	9e-06	-953184	25760438	Anderson D	2015-03-11
rs42041	7	92246744	Birth weight	rs7780752	93241640	2e-07	-994896	23202124	Horikoshi M	2012-12-02
rs34574566	10	9042744	Colorectal cancer (diet interaction)	rs4143094	8089136	9e-09	953608	24743840	Figueiredo JC	2014-04-17
rs34574566	10	9042744	Selective IgA deficiency	rs1244181	8091377	5e-08	951367	27723758	Bronson PG	2016-10-10
rs34574566	10	9042744	Hodgkin's lymphoma	rs501764	8093034	4e-10	949710	24149102	Frampton M	2013-10-22
rs34574566	10	9042744	Hodgkin's lymphoma	rs501764	8093034	7e-08	949710	21037568	Enciso-Mora V	2010-10-31
rs34574566	10	9042744	Rheumatoid arthritis (ACPA-positive)	rs2275806	8095340	5e-08	947404	23143596	Eyre S	2012-12-01
rs34574566	10	9042744	Rheumatoid arthritis	rs2275806	8095340	7e-08	947404	23143596	Eyre S	2012-12-01
rs34574566	10	9042744	Childhood ear infection	rs139687546	8100128	3e-06	942616	28928442	Tian C	2017-09-19
rs34574566	10	9042744	Rheumatoid arthritis (ACPA-positive)	rs3781094	8101427	1e-09	941317	24532676	Kim K	2014-02-14
rs34574566	10	9042744	Nodular sclerosis Hodgkin lymphoma	rs3781093	8101927	9e-13	940817	29196614	Sud A	2017-12-01
rs34574566	10	9042744	Hodgkin's lymphoma	rs3781093	8101927	5e-12	940817	29196614	Sud A	2017-12-01
rs34574566	10	9042744	Rheumatoid arthritis (ACPA-positive)	rs3802604	8102272	4e-06	940472	23143596	Eyre S	2012-12-01
rs34574566	10	9042744	Acute lymphoblastic leukemia in childhood (B cell precursor)	rs3824662	8104208	2e-10	938536	29632299	Vijayakrishnan J	2018-04-09
rs34574566	10	9042744	B cell acute lymphoblastic leukaemia in young adulthood	rs3824662	8104208	6e-06	938536	29296818	Clay-Gilmour AI	2017-09-08
rs34574566	10	9042744	B cell acute lymphoblastic leukaemia in adulthood	rs3824662	8104208	2e-07	938536	29296818	Clay-Gilmour AI	2017-09-08
rs34574566	10	9042744	B cell acute lymphoblastic leukaemia (normal cytogenetics)	rs3824662	8104208	1e-08	938536	29296818	Clay-Gilmour AI	2017-09-08
rs34574566	10	9042744	B cell acute lymphoblastic leukaemia (hyperdiploid negative)	rs3824662	8104208	3e-13	938536	29296818	Clay-Gilmour AI	2017-09-08
rs34574566	10	9042744	B cell acute lymphoblastic leukaemia (abnormal cytogenetics)	rs3824662	8104208	2e-07	938536	29296818	Clay-Gilmour AI	2017-09-08
rs34574566	10	9042744	B cell acute lymphoblastic leukaemia (Philadelphia chromosome negative)	rs3824662	8104208	1e-12	938536	29296818	Clay-Gilmour AI	2017-09-08
rs34574566	10	9042744	Acute lymphoblastic leukemia (B-cell precursor)	rs3824662	8104208	3e-13	938536	29296818	Clay-Gilmour AI	2017-09-08
rs34574566	10	9042744	Acute lymphoblastic leukemia (adolescents and young adults)	rs3824662	8104208	3e-10	938536	25468567	Perez-Andreu V	2014-12-02
rs34574566	10	9042744	Acute lymphoblastic leukemia (B-cell precursor)	rs3824662	8104208	9e-12	938536	23996088	Migliorini G	2013-08-30
rs34574566	10	9042744	Rheumatoid arthritis	rs3824660	8104722	3e-08	938022	30423114	Laufer VA	2018-11-13
rs34574566	10	9042744	Rheumatoid arthritis	rs3824660	8104722	4e-09	938022	30423114	Laufer VA	2018-11-13
rs34574566	10	9042744	Rheumatoid arthritis	rs3824660	8104722	3e-09	938022	24390342	Okada Y	2013-12-25
rs34574566	10	9042744	Rheumatoid arthritis	rs3824660	8104722	2e-08	938022	24390342	Okada Y	2013-12-25
rs34574566	10	9042744	Hodgkin's lymphoma	rs444929	8110024	3e-06	932720	24920014	Cozen W	2014-06-12
rs34574566	10	9042744	Asthma (moderate or severe)	rs10905284	8115362	2e-10	927382	30552067	Shrine N	2018-12-11
rs34574566	10	9042744	Eosinophil counts	rs10905284	8115362	7e-09	927382	27863252	Astle WJ	2016-11-17
rs34574566	10	9042744	Response to treatment for acute lymphoblastic leukemia	rs10508343	8150713	8e-06	892031	19176441	Yang JJ	2009-01-28
rs34574566	10	9042744	Scalp hair shape	rs17143387	8314044	4e-08	728700	26926045	Adhikari K	2016-03-01
rs34574566	10	9042744	Adverse response to chemotherapy in breast cancer (alopecia) (anti-microtubule)	rs11255615	8324889	5e-06	717855	24025145	Chung S	2013-09-11
rs34574566	10	9042744	Hair shape	rs1999874	8353101	7e-15	689643	29220522	Liu F	2017-12-06
rs34574566	10	9042744	Plasma androstenedione levels in resected early stage-receptor positive breast cancer	rs7075481	8388318	8e-07	654426	28429243	Dudenkov TM	2017-04-20
rs34574566	10	9042744	Itch intensity from mosquito bite adjusted by bite size	rs10795620	8391224	7e-06	651520	28199695	Jones AV	2017-04-01
rs34574566	10	9042744	Intracranial aneurysm	rs7084131	8399121	3e-06	643623	29531279	Zhou S	2018-03-12
rs34574566	10	9042744	Intracranial aneurysm	rs7084131	8399121	5e-06	643623	29531279	Zhou S	2018-03-12
rs34574566	10	9042744	Plasma parathyroid hormone levels	rs58726672	8407822	5e-06	634922	30134803	Matana A	2018-04-11
rs34574566	10	9042744	Craniofacial microsomia	rs10905359	8449891	5e-09	592853	26853712	Zhang YB	2016-02-08
rs34574566	10	9042744	Ankle injury	rs142347570	8450089	7e-06	592655	28957384	Kim SK	2017-09-28
rs34574566	10	9042744	Monocyte percentage of white cells	rs563592774	8464205	7e-14	578539	27863252	Astle WJ	2016-11-17
rs34574566	10	9042744	Granulocyte percentage of myeloid white cells	rs563592774	8464205	2e-11	578539	27863252	Astle WJ	2016-11-17
rs34574566	10	9042744	Monocyte count	rs2485713	8465203	5e-17	577541	27863252	Astle WJ	2016-11-17
rs34574566	10	9042744	Systemic lupus erythematosus	rs7090925	8479868	9e-08	562876	26502338	Bentham J	2015-10-26
rs34574566	10	9042744	Conotruncal heart defects (inherited effects)	rs72775230	8554505	8e-06	488239	28468790	Agopian AJ	2017-06-01
rs34574566	10	9042744	Congenital heart disease (inherited effect)	rs11816084	8561427	3e-06	481317	28468790	Agopian AJ	2017-06-01
rs34574566	10	9042744	Tuberculosis	rs2646428	8572041	5e-06	470703	28928442	Tian C	2017-09-19
rs34574566	10	9042744	HDL cholesterol	rs4749779	8576206	4e-09	466538	30275531	Klarin D	2018-10-01
rs34574566	10	9042744	Eosinophil counts	rs1830951	8578342	2e-12	464402	27863252	Astle WJ	2016-11-17
rs34574566	10	9042744	Sum eosinophil basophil counts	rs10795656	8595839	4e-11	446905	27863252	Astle WJ	2016-11-17
rs34574566	10	9042744	Neutrophil percentage of granulocytes	rs10795656	8595839	2e-11	446905	27863252	Astle WJ	2016-11-17
rs34574566	10	9042744	Eosinophil percentage of white cells	rs10795656	8595839	6e-14	446905	27863252	Astle WJ	2016-11-17
rs34574566	10	9042744	Eosinophil percentage of granulocytes	rs10795656	8595839	4e-12	446905	27863252	Astle WJ	2016-11-17
rs34574566	10	9042744	Allergic disease (asthma, hay fever or eczema)	rs11255753	8605553	2e-12	437191	29083406	Ferreira MA	2017-10-30
rs34574566	10	9042744	Benign prostatic hyperplasia and/or lower urinary tract symptoms	rs17144046	8606014	9e-07	436730	28656603	Na R	2017-06-28
rs34574566	10	9042744	Obesity-related traits	rs4749791	8633861	8e-06	408883	23251661	Comuzzie AG	2012-12-04
rs34574566	10	9042744	Paclitaxel disposition in epithelial ovarian cancer	rs9787692	8645163	7e-07	397581	29367611	Gao B	2018-01-24
rs34574566	10	9042744	Thyroid stimulating hormone	rs11255790	8682180	3e-10	360564	30367059	Teumer A	2018-10-26
rs34574566	10	9042744	Breast cancer	rs74433033	8697128	9e-07	345616	29059683	Michailidou K	2017-10-23
rs34574566	10	9042744	Colorectal cancer	rs10795668	8701219	5e-15	341525	26965516	Zeng C	2016-03-08
rs34574566	10	9042744	Colorectal cancer	rs10795668	8701219	5e-15	341525	24836286	Zhang B	2014-05-18
rs34574566	10	9042744	Colorectal cancer	rs10795668	8701219	3e-13	341525	18372905	Tomlinson IP	2008-03-30
rs34574566	10	9042744	Colorectal cancer	rs9733843	8718004	1e-14	324740	29471430	Tanikawa C	2018-02-17
rs34574566	10	9042744	Migraine	rs827382	8719269	9e-08	323475	23793025	Anttila V	2013-06-23
rs34574566	10	9042744	Colorectal cancer	rs7912831	8731255	9e-08	311489	28869801	Takahashi Y	2017-09-04
rs34574566	10	9042744	Colorectal cancer	rs11255841	8739580	3e-12	303164	29917119	Schmit SL	2018-06-16
rs34574566	10	9042744	Colorectal cancer	rs11255841	8739580	2e-14	303164	29471430	Tanikawa C	2018-02-17
rs34574566	10	9042744	Colorectal cancer	rs11255841	8739580	4e-13	303164	25990418	Al-Tassan NA	2015-05-20
rs34574566	10	9042744	Colorectal cancer	rs11255841	8739580	7e-11	303164	24737748	Whiffin N	2014-04-15
rs34574566	10	9042744	Coronary artery calcified atherosclerotic plaque (90 or 130 HU threshold) in type 2 diabetes	rs114408555	8837838	9e-06	204906	29221444	Divers J	2017-12-08
rs34574566	10	9042744	Allergic disease (asthma, hay fever or eczema)	rs2025758	8841669	5e-15	201075	29083406	Ferreira MA	2017-10-30
rs34574566	10	9042744	Itch intensity from mosquito bite adjusted by bite size	rs290897	8932980	1e-06	109764	28199695	Jones AV	2017-04-01
rs34574566	10	9042744	Basal cell carcinoma	rs73635312	8935998	3e-23	106746	27539887	Chahal HS	2016-08-19
rs34574566	10	9042744	Basal cell carcinoma	rs73635312	8935998	2e-16	106746	25855136	Stacey SN	2015-04-09
rs34574566	10	9042744	Allergic disease (asthma, hay fever or eczema)	rs11255968	8936162	8e-09	106582	29083406	Ferreira MA	2017-10-30
rs34574566	10	9042744	Non-melanoma skin cancer	rs76141549	8940954	2e-13	101790	29739929	Visconti A	2018-05-08
rs34574566	10	9042744	Tetralogy of Fallot	rs2388896	8954224	9e-08	88520	23297363	Cordell HJ	2013-01-07
rs34574566	10	9042744	Asthma	rs10508372	8972018	2e-15	70726	21804548	Hirota T	2011-07-31
rs34574566	10	9042744	Response to metformin (IC50)	rs827625	8998518	3e-06	44226	28173075	Niu N	2016-09-11
rs34574566	10	9042744	Recalcitrant atopic dermatitis	rs35766269	9023815	1e-07	18929	25935106	Kim KW	2015-04-30
rs34574566	10	9042744	Neutrophil percentage of granulocytes	rs11256008	9032316	1e-14	10428	27863252	Astle WJ	2016-11-17
rs34574566	10	9042744	Eosinophil percentage of granulocytes	rs11256008	9032316	1e-15	10428	27863252	Astle WJ	2016-11-17
rs34574566	10	9042744	Allergic disease (asthma, hay fever or eczema)	rs72782676	9032555	3e-11	10189	29083406	Ferreira MA	2017-10-30
rs34574566	10	9042744	Sum eosinophil basophil counts	rs1912580	9036982	3e-14	5762	27863252	Astle WJ	2016-11-17
rs34574566	10	9042744	Eosinophil percentage of white cells	rs1912580	9036982	4e-17	5762	27863252	Astle WJ	2016-11-17
rs34574566	10	9042744	Eosinophil counts	rs1912580	9036982	5e-15	5762	27863252	Astle WJ	2016-11-17
rs34574566	10	9042744	Asthma (moderate or severe)	rs61840192	9043404	8e-25	-660	30552067	Shrine N	2018-12-11
rs34574566	10	9042744	Scarlet fever	rs61840192	9043404	6e-07	-660	28928442	Tian C	2017-09-19
rs34574566	10	9042744	Sum eosinophil basophil counts	rs61840192	9043404	4e-27	-660	27863252	Astle WJ	2016-11-17
rs34574566	10	9042744	Neutrophil percentage of granulocytes	rs61840192	9043404	8e-27	-660	27863252	Astle WJ	2016-11-17
rs34574566	10	9042744	Eosinophil percentage of white cells	rs61840192	9043404	7e-31	-660	27863252	Astle WJ	2016-11-17
rs34574566	10	9042744	Eosinophil percentage of granulocytes	rs61840192	9043404	2e-27	-660	27863252	Astle WJ	2016-11-17
rs34574566	10	9042744	Eosinophil counts	rs61840192	9043404	2e-28	-660	27863252	Astle WJ	2016-11-17
rs34574566	10	9042744	Allergic rhinitis	rs11256017	9043919	3e-12	-1175	30013184	Waage J	2018-07-16
rs34574566	10	9042744	Asthma	rs2589561	9046645	4e-09	-3901	29273806	Demenais F	2017-12-22
rs34574566	10	9042744	Rheumatoid arthritis	rs12413578	9049253	3e-07	-6509	30423114	Laufer VA	2018-11-13
rs34574566	10	9042744	Allergic disease (asthma, hay fever or eczema)	rs12413578	9049253	1e-27	-6509	29083406	Ferreira MA	2017-10-30
rs34574566	10	9042744	Asthma	rs12413578	9049253	8e-12	-6509	27182965	Pickrell JK	2016-05-16
rs34574566	10	9042744	Rheumatoid arthritis	rs12413578	9049253	8e-08	-6509	24390342	Okada Y	2013-12-25
rs34574566	10	9042744	Rheumatoid arthritis	rs12413578	9049253	5e-08	-6509	24390342	Okada Y	2013-12-25
rs34574566	10	9042744	Allergy	rs1775550	9052742	6e-11	-9998	27182965	Pickrell JK	2016-05-16
rs34574566	10	9042744	Self-reported allergy	rs962993	9053132	2e-08	-10388	23817569	Hinds DA	2013-06-30
rs34574566	10	9042744	Asthma	rs1663687	9054787	2e-10	-12043	29273806	Demenais F	2017-12-22
rs34574566	10	9042744	Allergic disease (asthma, hay fever or eczema)	rs1444789	9064361	2e-22	-21617	29083406	Ferreira MA	2017-10-30
rs34574566	10	9042744	Mild influenza (H1N1) infection	rs17432979	9064602	3e-08	-21858	26379185	Garcia-Etxebarria K	2015-09-17
rs34574566	10	9042744	Mosquito bite size	rs1342774	9065094	8e-06	-22350	28199695	Jones AV	2017-04-01
rs34574566	10	9042744	Breast cancer	rs67958007	9088114	2e-10	-45370	29059683	Michailidou K	2017-10-23
rs34574566	10	9042744	Stem cell growth factor beta levels	rs1149926	9190949	7e-06	-148205	27989323	Ahola-Olli AV	2016-12-13
rs34574566	10	9042744	Clozapine-induced cytotoxicity	rs1149933	9193901	3e-06	-151157	25656473	de With SA	2015-02-05
rs34574566	10	9042744	Breast cancer	rs68140948	9217159	3e-06	-174415	29059683	Michailidou K	2017-10-23
rs34574566	10	9042744	Obstetric antiphospholipid syndrome	rs1020096	9266868	8e-07	-224124	28424481	Sugiura-Ogasawara M	2017-04-20
rs34574566	10	9042744	Stroke	rs768606	9277525	1e-07	-234781	26089329	Carty CL	2015-06-18
rs34574566	10	9042744	Stroke	rs768606	9277525	1e-07	-234781	26089329	Carty CL	2015-06-18
rs34574566	10	9042744	Calcium levels	rs12780111	9296650	8e-12	-253906	29403010	Kanai M	2018-02-05
rs34574566	10	9042744	Calcium levels	rs10491003	9328651	5e-09	-285907	24068962	O'Seaghdha CM	2013-09-19
rs34574566	10	9042744	Immune reponse to smallpox (secreted IL-1beta)	rs12247397	9363877	3e-09	-321133	22610502	Kennedy RB	2012-05-19
rs34574566	10	9042744	Response to paliperidone in schizophrenia (negative Marder score)	rs117612853	9427336	6e-06	-384592	27846195	Li Q	2016-11-11
rs34574566	10	9042744	Type 2 diabetes (age of onset)	rs76703216	9512026	4e-06	-469282	28060188	Hamet P	2017-01-16
rs34574566	10	9042744	IgG glycosylation	rs17515642	9568910	2e-06	-526166	23382691	Lauc G	2013-01-31
rs34574566	10	9042744	Prostate cancer	rs4749884	9644800	7e-06	-602056	26443449	Wang M	2015-10-07
rs34574566	10	9042744	Irritable mood	rs1158960	9657847	2e-08	-615103	29500382	Nagel M	2018-03-02
rs34574566	10	9042744	Irritable mood	rs10905619	9795916	3e-08	-753172	29500382	Nagel M	2018-03-02
rs34574566	10	9042744	Irritable mood	rs10905638	9951081	3e-10	-908337	29500382	Nagel M	2018-03-02
rs34574566	10	9042744	Neuroticism	rs11256385	9962206	5e-08	-919462	29942085	Nagel M	2018-06-25
rs34574566	10	9042744	Educational attainment (years of education)	rs72777347	9965784	9e-09	-923040	30038396	Lee JJ	2018-07-23
rs34574566	10	9042744	Educational attainment (years of education)	rs7894722	9972046	5e-09	-929302	30038396	Lee JJ	2018-07-23
rs34574566	10	9042744	Educational attainment (MTAG)	rs7894722	9972046	2e-09	-929302	30038396	Lee JJ	2018-07-23
rs34574566	10	9042744	Obesity-related traits	rs12263766	9996990	3e-06	-954246	23251661	Comuzzie AG	2012-12-04
rs34574566	10	9042744	Venous thromboembolism adjusted for sickle cell variant rs77121243-T	rs12253502	10022101	6e-06	-979357	28203683	Heit JA	2017-02-16
rs78478398	12	80428530	General cognitive ability	rs10746056	79526915	3e-06	901615	29844566	Davies G	2018-05-29
rs78478398	12	80428530	Classic bladder exstrophy	rs113641325	79539759	6e-06	888771	25763902	Draaken M	2015-03-12
rs78478398	12	80428530	Intelligence (MTAG)	rs1918202	79584218	2e-11	844312	29326435	Hill WD	2018-01-11
rs78478398	12	80428530	Highest math class taken (MTAG)	rs6539284	79592680	2e-13	835850	30038396	Lee JJ	2018-07-23
rs78478398	12	80428530	Intelligence	rs6539284	79592680	6e-12	835850	29942086	Savage JE	2018-06-25
rs78478398	12	80428530	Educational attainment (years of education)	rs1245829	79648170	3e-12	780360	30038396	Lee JJ	2018-07-23
rs78478398	12	80428530	Educational attainment (MTAG)	rs1245829	79648170	5e-16	780360	30038396	Lee JJ	2018-07-23
rs78478398	12	80428530	Systolic blood pressure	rs7963801	79685226	2e-15	743304	30224653	Evangelou E	2018-09-17
rs78478398	12	80428530	Self-reported math ability (MTAG)	rs7963801	79685226	8e-10	743304	30038396	Lee JJ	2018-07-23
rs78478398	12	80428530	Cognitive performance (MTAG)	rs7963801	79685226	4e-19	743304	30038396	Lee JJ	2018-07-23
rs78478398	12	80428530	Cognitive performance	rs7963801	79685226	3e-15	743304	30038396	Lee JJ	2018-07-23
rs78478398	12	80428530	General cognitive ability	rs7963801	79685226	1e-14	743304	29844566	Davies G	2018-05-29
rs78478398	12	80428530	Hand grip strength	rs10861798	79686971	1e-10	741559	29313844	Willems SM	2017-07-12
rs78478398	12	80428530	Systemic lupus erythematosus	rs17005500	79738884	2e-07	689646	28714469	Langefeld CD	2017-07-17
rs78478398	12	80428530	General cognitive ability	rs1732664	79747487	4e-08	681043	29844566	Davies G	2018-05-29
rs78478398	12	80428530	Obesity-related traits	rs11114027	79775248	3e-06	653282	23251661	Comuzzie AG	2012-12-04
rs78478398	12	80428530	Classic bladder exstrophy	rs7310309	79811429	9e-06	617101	25763902	Draaken M	2015-03-12
rs78478398	12	80428530	Attention deficit hyperactivity disorder and conduct disorder	rs7297018	80062230	4e-06	366300	18951430	Anney RJ	2008-10-24
rs78478398	12	80428530	Velopharyngeal dysfunction	rs113146373	80178561	3e-06	249969	29855589	Chernus J	2018-05-31
rs78478398	12	80428530	Thiazide-induced adverse metabolic effects in hypertensive patients	rs10778699	80463084	4e-06	-34554	23400010	Del-Aguila JL	2013-02-12
rs78478398	12	80428530	Alzheimer disease and age of onset	rs190909796	80474682	5e-07	-46152	26830138	Herold C	2016-02-02
rs78478398	12	80428530	Hip geometry	rs10506821	80496923	2e-07	-68393	17903296	Kiel DP	2007-09-19
rs78478398	12	80428530	End stage renal disease x APOL1 genotype interaction	rs1551122	80765800	9e-07	-337270	29885931	Langefeld CD	2018-06-06
rs78478398	12	80428530	Positive affect	rs2717463	80795017	5e-06	-366487	27089181	Okbay A	2016-04-18
rs78478398	12	80428530	Time-dependent creatinine clearance change response to tenofovir treatment in HIV infection (time and treatment arm interaction)	rs7974884	81309283	3e-06	-880753	26148204	Wanga V	2015-09-01
rs78478398	12	80428530	Time-dependent creatinine clearance change response to tenofovir treatment in HIV infection (time and treatment arm interaction)	rs11114652	81310652	3e-06	-882122	26148204	Wanga V	2015-09-01
rs78478398	12	80428530	Time-dependent creatinine clearance change response to tenofovir treatment in HIV infection (time and treatment arm interaction)	rs11114652	81310652	3e-06	-882122	26148204	Wanga V	2015-09-01
rs78478398	12	80428530	Time-dependent creatinine clearance change response to tenofovir treatment in HIV infection (time and treatment arm interaction)	rs34500073	81311382	3e-06	-882852	26148204	Wanga V	2015-09-01
rs78478398	12	80428530	Time-dependent creatinine clearance change response to tenofovir treatment in HIV infection (time and treatment arm interaction)	rs17007660	81311449	2e-06	-882919	26148204	Wanga V	2015-09-01
rs78478398	12	80428530	Time-dependent creatinine clearance change response to tenofovir treatment in HIV infection (time and treatment arm interaction)	rs6539535	81312713	3e-06	-884183	26148204	Wanga V	2015-09-01
rs78478398	12	80428530	Time-dependent creatinine clearance change response to tenofovir treatment in HIV infection (time and treatment arm interaction)	rs7959128	81312810	3e-06	-884280	26148204	Wanga V	2015-09-01
rs78478398	12	80428530	Dental caries	rs1163656	81337458	9e-06	-908928	23259602	Wang X	2012-12-21
