# Supplementary material for: Genome-wide association study of eosinophilic granulomatosis with polyangiitis reveals genomic loci stratified by ANCA status
Source: Nat Commun. 2019 Nov 12;10:5120. doi: 10.1038/s41467-019-12515-9 (PMC6851141; doi:10.1038/s41467-019-12515-9)
Supplement: Supplementary file 5 — Supplementary Data 4 [file 41467_2019_12515_MOESM5_ESM.xlsx]

## Sheet: SuppData4
Method	Estimate	Std Error	95% CI		P-value
Simple median	1.03941	0.209825	0.628165	1.45066	7.28079e-07
Weighted median	1.07223	0.220907	0.639259	1.5052	1.21146e-06
Penalized weighted median	1.00342	0.220574	0.571101	1.43573	5.3869e-06
IVW	1.32664	0.193861	0.94668	1.7066	7.74175e-12
Penalized IVW	0.98195	0.153133	0.681815	1.28209	1.43257e-10
Robust IVW	1.11111	0.177402	0.76341	1.45881	3.77029e-10
Penalized robust IVW	0.977009	0.154267	0.674651	1.27937	2.40097e-10
MR-Egger	0.801739	0.472545	-0.124432	1.72791	0.0897645
(intercept)	0.0237216	0.0194805	-0.0144595	0.0619027	0.223335
Penalized MR-Egger	0.690697	0.372166	-0.0387348	1.42013	0.06347
(intercept)	0.0175882	0.015507	-0.0128051	0.0479814	0.256708
Robust MR-Egger	0.737389	0.369164	0.0138398	1.46094	0.0457759
(intercept)	0.0176579	0.0178522	-0.0173318	0.0526476	0.322606
Penalized robust MR-Egger	0.73165	0.334939	0.0751813	1.38812	0.0289309
(intercept)	0.0144943	0.0154099	-0.0157086	0.0446972	0.346919
